# Supplementary material for: Serum Folate Shows an Inverse Association with Blood Pressure in a Cohort of Chinese Women of Childbearing Age: A Cross-Sectional Study
Source: PLoS One. 2016 May 16;11(5):e0155801. doi: 10.1371/journal.pone.0155801 (PMC4868331; doi:10.1371/journal.pone.0155801)
Supplement: S1 File — (XLSX) [file pone.0155801.s001.xlsx]

## Sheet: DataFile
PatientID	Age	Education	Parity	FolicAcid	BMI	WasitCircum	Folate	Homocysteine	Glucose	Triglyceride	Cholesterol	HDL	LDL	SBP	DBP
3010001	28	12	0	0	17.6693	61.5	9.414	10.373	4.666	1.009	3.369	1.319	2.396	90	60
3010002	26	14	0	1	18.026	65	10.34	9.32	4.5	0.868	3.16	1.85	1.503	85	60
3010003	28	17	0	0	18.4592	63.5	20.834	9.7	4.3	0.747	3.776	1.85	2.012	96	66
3010004	29	10	1	1	21.9261	76	11.362	11.041	4.987	1.481	3.852	1.22	2.569	90	60
3010005	27	11	0	1	19.1406	68	15.934		4.8	0.643	4.544	1.94	2.599	90	60
3010007	32	8	1	1	26.8386	88	13.864	11.032	4.4	3.263	5.437	1.16	4.099	100	65
3010008	29	15	0	1	21.0962	71.5	19.68	7.149	4.6	0.958	4.75	1.42	2.63	102	66
3010009	30	9	1	1	20.8984	72	10.133	8.69	4.643	0.848	4.61	1.934	3.088	90	60
3010010	30	0	1	1	20.2395		16.848	7.901	5.031	0.916	3.806	1.666	2.183	120	80
3010011	33	9	1	1	21.4536	73	10.51	11.0615	5.279	0.708	3.977	2.188	2.032	100	66
3010012	25	12	1	0	25.711	85	13.299	7.204	4.375	0.889	5.067	2.415	2.789	120	70
3010013	23	11	0	1	19.6506	63.5	5.957	10.143	4.733	0.938	2.854	1.44	1.118	94	70
3010016	35	11	1	0	27.3923	91	16.38	7.185	4.792	1.331	3.442	0.879	2.199	118	90
3010017	22	9	0	1	19.2234		13.233	12.32	5.23	1.464	4.985	1.767	2.8	110	60
3010018	30	9	1	1	18.2222	62.5	3.812	11.374	4.078	0.858	3.184	1.559	1.742	90	60
3010019	24	9	0	1	16.0102	59.5	16.331	12.139	5.1	0.792	3.694	1.31	2.474	80	60
3010020	30	18	0	1	20.5078	78	13.168	8.449	4.417	0.339	3.01	1.89	0.891	110	65
3010023	25	9	0	1	18.1641	65.5	19.181	12.8	4.087	0.597	2.734	1.489	0.913	100	70
3010024	34	9	0	1	23.4221	87.5	14.206	11.7645	4.194	1.446	4.705	1.479	3.367	100	60
3010026	29	9	1	1	20.6297	69.5	15.598	10.601	4.044	1.124	4.165	1.571	2.237	90	60
3010027	29	9	1	1	19.3333	69	22.078	8.139	5.206	1.657	5.58	1.522	4.469	100	60
3010028	30	0	1	1	20.5442	63.5	13.772	8.922	5.877	0.719	4.077	2.1	2.049	100	60
3010029	30	12	1	1	18.1061	65	11.306	10.941	4.864	0.541	3.515	1.779	1.549	100	60
3010030	29	9	1	1	20.5078	75.5	13.543	11.137	4.404	1.632	3.303	1.287	2.013	100	60
3010033	27	0	0	1	21.2306		8.831	8.505	4.68	0.545	4.647	2.025	3.015	100	60
3010034	25	10	1	1	18.0802	69	7.284	10.523	5.205	0.759	3.4	1.579	1.888	90	60
3010035	26	9	0	0	18.3709	62.5	6.243	10.089	4.862	0.707	4.356	1.518	3.023	90	60
3010036	35	12	1	1	23.2335	78	17.666	7.037	5.183	0.981	2.666	1.216	1.596	105	60
3010037	26	11	1	1	21.4309	79	10.417	29.01	5.458	2.563	4.46	1.144	2.904	100	60
3010038	30	9	1	1	20.1873	73.5	23.875	10.145	5.769	0.67	3.155	1.136	1.947	90	60
3010039	26	14	0	1	18.6667	69	19.033	8.927	4.99	1.414	3.608	1.601	2.296	100	60
3010040	24	9	0	1	18.5224	64.5	18.925	14.536	4.788	0.475	2.533	1.512	0.84	100	70
3010041	22	11	0	1	19.428	68	27.455		5.091	0.688	2.817	1.232	1.29	108	60
3010042	29	16	1	0	19.1111	70	19.121	13.421	5.263	0.52	3.355	1.541	1.795	110	70
3010043	25	9	0	1	17.7778	62	7.856	13.46	4.909	0.706	4.833	1.638	2.418	100	70
3010044	28	6	1	0	19.2277	69	13.41	13.57	4.766	0.514	4.387	1.555	2.285	90	60
3010045	30	12	1	0	22.0604	79	7.323	15.29	4.671	0.722	5.139	2.137	2.706	106	70
3010046	25	9	0	1	22.3948	74	5.61	13.01	4.939	0.71	4.561	1.716	2.268	100	64
3010047	21	9	0	1	15.2288	58.5	2.1	11.41	4.256	0.442	3.943	2.517	1.28	110	70
3010048	30	9	0	1	22.6003	84.5	2.748	14.2	4.352	1.323	6.292	2.299	3.657	110	80
3010049	27	9	0	1	17.6693	64	2.482	11.403	3.745	0.904	2.853	1.035	1.473	90	60
3010050	25	9	0	1	15.6087	61	12.083	11.57	5.28	1.435	3.26	1.311	1.656	100	70
3010051	26	9	0	1	18.9555	75	9.462	6.955	4.1106	0.938	5.4293	1.57	3.5664	100	60
3010052	22	10	0	1	23.1562	75	14.133	7.663	3.7713	1.3022	5.3326	1.8056	3.1051	120	70
3010054	25	9	0	0	17.8506	70	12.181	8.258	4.3468	1.1153	4.4711	1.7413	2.9222	90	60
3010056	25	12	0	1	19.3337	66	13.11	11.43	4.8348	1.9761	4.4962	1.0423	3.1734	100	60
3010057	22	12	1	0	19.9792	89	0.11	12.624	4.7047	0.7588	4.393	1.1921	2.6701	100	60
3010059	25	9	0	1	18.4425	69	6.29	13.011	5.1032	0.8726	3.3207	2.1518	0.9523	90	70
3010073	25	9	0	1	20.6297	75.5	6.22	14.137	4.0961	0.6074	3.079	1.7843	1.7759	100	70
3010074	26	12	0	0	16.8739	61.7	6.14	16.558	4.567	1.006	5.533	1.999	3.111	120	70
3010075	22	12	0	1	18.2857	64	5.43	11.921	4.153	0.801	5.519	5.218	3.12	100	60
3010076	26	9	0	1	18.3105	68	3.15	15.068	4.292	0.604	3.844	1.721	2.1	100	70
3010077	26	12	0	1	20.3125	69.5	4.73	8.588	4.22	0.386	4.428	1.858	1.817	100	60
3010078	22	9	0	1	18.026	73.5	4.77	7.61	4.76	1.57	5.59	1.01	2.67	100	60
3010085	24	9	0	1	24.0882	80	0.26	11.2	4.41	0.58	3.57	1.35	1.56	90	60
3010087	23	11	0	0	19.6936	66.5	2.79	11.67	3.86	1.28	4.25	1.58	1.63	110	80
3010088	25	12	0	1	20.4294	67	6.45	3.65	4.24	0.49	3.49	1.76	1.17	100	70
3010091	27	12	0	1	20.3125	73.4	8.25	7.54	4.96	0.77	3.92	1.51	2.85	110	70
3010093	28	11	0	0	17.9687	62	2.58	7.74	3.85	0.85	3.78	1.97	2.67	90	60
3010094	23	14	0	1	19.6781	69	13.64	9.72	4.3	1.24	2.73	0.75	1.07	100	60
3010096	30	9	1	1	18.026	69.5	7.54	8.32	3.3	0.83	3.92	1.25	1.49	100	60
3010097	24	12	0	1	19.313	64.5	18.63	18.505	2.79	1.35	4.76	1.78	2.96	90	60
3010100	23	15	0	1	23.931	78.5	6.76	8.18	5.1	1.68	3.17	1.45	1.75	90	60
3010101	28	15	0	1	18.2563	67	3.71	8.15	4.8	0.76	3.06	1.58	1.46	100	70
3010102	23	8	0	1	21.9261	74	5.59	8.12	4.7	1.04	3.36	1.56	1.75	100	60
3010103	29	12	0	1	19.3962	65	7.97	8.915	5.07	0.79	2.7	1.77	1.34	90	60
3010104	37	9	0	1	25	84.5	4.03	9.895	4.53	1.51	3.85	1.35	2.41	100	70
3010105	25	12	0	1	20	64.5	6.36	9.81	4.39	0.75	3.04	1.4	1.57	90	60
3010107	24	9	1	0	19.5312	70	3.42	7	5.11	0.98	2.83	1.3	1.49	100	60
3010108	34	0	1	1	24.5578		2.62	7.58	5.55	3.08	3.53	1.2	1.72	110	60
3010112	23	14	0	0	19.2277	75.2	5.07	8.91	4.2	1.28	3.55	2.02	1.89	120	70
3010113	24	12	0	1	18.026		9.43	7.36	3.92	1.29	2.62	2.35	0.59	100	60
3010114	27	9	0	1	21.1203		5.25	6.09	4.74	1.4	3.56	1.6	1.82	90	60
3010116	24	12	0	1	21.0937	75	4.55	6.3	5.11	1.12	3.3	1.11	1.38	100	60
3010117	26	12	0	0	20	71	7.76	7.69	4.17	0.74	3.43	1.54	0.91	90	60
3010119	27	12	0	1	18.8271	68	4.66	10.1	5.13	1.09	2.88	1.67	1.48	100	60
3010122	23	10	0	1	21.0962	77	3.16	6.83	4.09	1.37	4.06	1.27	1.89	100	60
3010123	26	11	0	1	19.0274	73	3.93	7.08	4.34	1	2.47	1.26	1.06	100	60
3010124	24	12	0	1	18.3143	65	0.6	7.44	5.01	1.26	5.96	1.67	2.16	120	70
3010125	25	12	0	1	19.563	71	3.12	6.44	5.66	0.82	2.79	1.19	1.72	120	70
3010126	24	12	0	1	19.0443	72	2.7	8.87	4.41	0.91	3.42	1.49	1.91	100	60
3010128	25	9	0	1	19.313	66	5.46	8.54	4.41	1.42	4.21	1.39	2.81	100	70
3010129	25	12	0	0	18.7962	72.5	1.65	8.87	4.64	1.14	4.16	1.4	1.73	100	60
3010130	26	9	1	1	20.6667	72	5.91	6.54	5.08	2.39	3.68	1.07	2.36	100	60
3010131	27	20	0	1	18.7888		4.03	9.29	4.54	0.67	3.49	1.54	1.14	110	70
3010132	21	12	0	1	17.1029	73.6	6.24	12.64	4.74	0.87	4.29	2.02	1.3	90	60
3010133	22	12	0	1	18.2868	62.8	4.98	11.59	4.25	0.48	4.37	1.09	1.94	110	60
3010134	23	9	0	1	16.4444	60.5	3.37	36.57	4.76	1.02	2.76	1.89	0.95	100	60
3010135	29	14	0	1	22.2656	73	10.25	11.59	4.54	2.48	3.24	0.97	1.4	100	60
3010137	25	9	0	1	18.3951	65	2.68	19.34	5.23	0.55	3.34	1.99	1.42	100	60
3010138	22	11	1	1	23.8343	75	2.85	8.79	4.33	1.65	2.56	0.87	1.51	90	60
3010139	22	12	0	0	22.9803	75	0	9.36	4.32	1.86	3.76	0.78	1.98	100	60
3010140	23	12	0	1	27.3437	88	0	20.41	5.16	1.82	2.12	0.75	0.99	110	65
3010141	25	14	0	1	17.8465	67	9.27	8.36	4.31	1.08	3.46	1.27	2.42	90	60
3020004	32	9	0	1	24.2452	80	10.524	16.895						100	70
3020005	24	11	0	1	27.0552	85	17.24	15.029	5.565	1.128	4.74	1.574	3.616	100	60
3020006	27	12	1	1	24.0346	84	13.124	13.592	6.419	1.902	4.818	1.171	3.641	100	70
3020008	20	12	0	0	24.2187	82	4.559	13.972	6.14	1.554	2.259	0.622	1.504	100	70
3040002	29	12	0	1	25.1111	75	12.232	15.357	5.226	0.768	3.461	1.288	2.307	105	65
3040006	35	9	0	0	16.8242	59	11.539	10.803	4.642	1.203	4.948	1.772	3.085	105	65
3040011	28	9	0	1	22.0386	74	6.645	9.698	4.905	0.584	2.591	1.491	1.366	80	50
3040012	26	9	0	1	22.8928	77	22.565	10.367	5.201	1.077	3.581	1.481	2.41	105	60
3040013	22	9	0	1	19.205	60	48.047	11.28	5.775	0.587	4.094	2.161	2.189	90	60
3040014	34	9	1	0	20.6905	75	6.546	8.991	5.36	1.109	4.927	1.409	3.527	90	60
3040015	26	9	0	1	21.1457	72	9.457	14.478	5.621	0.769	4.635	1.874	2.717	100	70
3040017	40	6	1	1	24.2349	73.5	15.244	7.752	3.916	1.496	4.898	1.352	3.366	115	75
3040019	25	12	0	1	18.6667	61	11.155	13.826	4.803	0.89	4.455	2.153	2.731	90	55
3040020	22	12	1	1	20.1348	73	18.507	8.298	4.248	0.719	4.363	1.638	2.214	90	60
3040021	25	12	0	1	17.6309	65	14.947	6.288	4.681	0.335	2.145	1.018	1.068	100	60
3040022	28	9	1	1	16.2278	66	9.088	9.388	4.272	1.084	3.868	1.405	2.458	100	60
3040025	30	9	1	0	20.1951	73	13.059	7.224	4.028	0.455	4.731	1.609	2.368	100	70
3040026	33	12	1	1	23.0529	80	20.351	12.292	5.673	1.196	4.319	1.468	2.815	90	60
3040027	29	9	1	1	19.5556	69	21.097	8.187	5.247	0.708	3.964	1.349	2.646	100	60
3040028	23	9	0	1	16.8663	62	27.533	9.151	5.909	0.409	4.105	1.578	2.888	80	55
3040029	24	9	0	1	20.0288	66	24.096	6.838	4.979	0.542	4.638	1.546	3.227	85	55
3040031	26	9	1	1	18.718	66	19.608	13.321	4.874	0.533	2.567	1.083	1.797	100	60
3040034	22	10	0	0	26.0262	85	21.547	13.397	4.287	1.228	3.924	1.188	2.731	110	70
3040035	22	9	0	1	24.0346	77	19.784	13.636	4.974	2.428	4.606	1.582	2.677	115	75
3040037	27	6	0	0	20.2694	66	20.689	10.646	4.872	0.993	4.194	1.463	2.795	90	60
3040039	25	9	0	0	18.4265	63.5	14.52	15.65	4.947	0.471	2.82	1.819	1.002	105	65
3050002	27	9	0	0	23.3333	79.5	11.066	9.854	4.784	0.727	3.521	1.203	2.091	80	50
3060001	25	15	0	0	19.7239	64	0.77	10.89	4.2	1.53	3.59	1.31	1.87	100	70
3060002	25	12	0	0	18.5901	71	8.98	8.62	5.49	0.8	3.56	1.23	2.04	110	62
3060003	25	17	0	0	21.3382	74	2.18	8.54	3.82	1.85	3.5	0.84	2.39	100	70
3060004	26	15	0	1	17.7489		0	14.96	6.34	0.82	4.24	1.83	2.06	100	70
3060005	21	12	0	1	18.2563	66	2.32	8.15	4.28	1.76	1.84	1.01	0.86	110	70
3060006	26	9	1	0	20.8889	74	7.27	7.44	6.58	1.29	2.68	1.09	1.57	90	60
3060007	24	9	1	1	17.5146	69	4.35	7.77	4.4	0.7	3.31	1.77	1.75	100	70
3070001	27	15	0	0	19.2277	64	20.834	9.175	4.251	1.175	4.011	1.328	2.744	90	60
3070002	24	12	0	0	19.1406	64	15.145	9.1	4.84	0.582	3.149	1.657	1.413	100	70
3070003	23	9	1	1	20.1348	68	13.059	8.561	4.103	0.461	3.73	1.556	2.487	100	70
3070004	29	17	0	0	18.1787	65	16.931	10.418	4.382	2.41	3.779	1.205	2.448	100	70
3070005	23	9	0	1	25.3906	73	13.498	10.854	4.968	1.746	3.471	0.914	2.534	90	60
3070009	24	10	1	1	19.736	68	16.683	11.43	5.076	0.896	4.923	2.455	3.047	90	60
3070012	35	5	0	0	18.6966	63	12.178	11.804	5.6	0.777	3.625	1.35	2.311	90	60
3070013	27	9	1	1	26.6667	80	22.032	9.006	5.502	1.269	4.546	1.78	3.323	115	80
3070014	29	9	1	1	18.4911	69	20.112	10.798	5.104	0.922	3.234	1.546	2.803	85	58
3070015	24	12	0	0	18.8189	62	19.878	12.92	4.219	1.224	3.285	1.258	2.397	100	60
3070016	28	9	1	1	23.634	73	14.752	7.275	4.522	0.55	3.058	1.364	2.095	100	70
3070021	30	9	1	1	31.4453	85	20.257	13.214	3.949	0.512	3.933	1.527	2.966	120	75
3070022	23	15	1	0	18.902	62	8.479	12.218	4.559	0.636	4.139	1.986	2.256	90	60
3070023	28	11	1	0	18.2899	63	15.638	10.691	4.118	0.591	2.688	1.23	1.402	90	60
3070024	28	9	1	1	19.8286	61	10.725	11.837	4.108	1.039	3.8	1.302	2.428	88	55
3070025	31	9	1	1	22.5069	82	11.25	10.666	4.177	0.711	4.084	1.463	2.703	110	70
3070026	29	9	0	1	20	61	17.211	13.01	5.292	1.151	5.368	2.334	3.534	85	58
3070027	23	9	0	0	25.3906	75	19.978	12.155	5.349	0.95	4.377	1.646	3.061	85	65
3070028	29	9	1	1	20.3125	63	6.694	9.597	4.501	0.826	3.905	1.641	2.504	100	70
3070029	26	12	1	0	22.6409	68	15.046	12.144	4.367	1.111	3.728	1.653	2.203	90	60
3070030	28	11	1	0	17.1875	60	18.385	13.75	4.954	0.852	5.975	1.945	4.227	90	60
3070031	25	9	0	1	17.4747	63	8.307	12.225	5.628	1.381	4.892	1.735	2.909	120	65
3070032	26	1	1	0	20.6667	67	22.83	12.797	4.725	0.981	4.229	1.854	2.258	120	80
3070033	22	9	0	1	23.5304	70	10.913	10.303	4.751	0.693	4.158	1.494	2.776	80	60
3070034	24	9	1	0	19.563	68	19.99	16.3185	4.542	2.473	4.753	1.105	3.677	100	60
3070035	31	9	1	1	28	87	10.452	16.368	5.867	1.272	4.326	1.602	3.306	110	70
3070036	28	15	0	0	18.3594	64	13.386	11.917	5.308	0.885	3.715	1.368	2.648	100	70
3070037	21	9	0	1	26.6384	70	10.782		4.283	2.576	4.069	1.268	2.989	90	60
3070039	24	9	1	1	17.1468	62	14.748	13.52	4.506	1.104	3.838	1.052	2.535	90	60
3070041	23	12	0	0	21.3593	75	4.02	14.081	4.794	2.646	4.699	1.271	2.583	110	70
3070042	29	9	1	1	21.0937	70	3.22	14.204	4.996	0.412	3.767	2.108	1.571	95	65
3070043	35	6	1	1	20.2694	62	5.53	10.268	4.1786	0.72	5.7253	1.6747	3.7775	90	60
3080002	29	9	0	0	20.3954	74.5	9.305	7.386	6.076	1.102	5.317	2.013	2.677	100	70
3100002	31	12	0	1	17.1875	71.5	18.629	10.286	5.183	1.143	3.997	1.29	2.554	90	60
3100005	33	12	1	1	19.7599	73	16.848	11.714	6.047	0.277	2.65	1.717	1.591	95	60
3100007	29	12	0	1	17.1468	68	18.953	10.124	4.43	1.055	4.174	1.458	2.689	90	60
3100011	26	15	1	0	22.1003	81	3.69	7.107	2.733	0.371	2.74	0.815	1.673	120	65
3100012	25	9	0	1	19.0311	81	8.222	9.633	4.535	0.401	3.678	1.682	1.429	110	60
3100013	25	9	0	1	20.83	81	22.936	9.775	4.071	0.718	4.225	1.571	2.707	90	60
3100014	36	9	0	0	20.1087	72	20.05	7.989	3.511	0.835	4.479	1.75	2.896	100	60
3100015	36	0	0	1	23.4375	83.5	13.522	8.699	5.936	1.013	3.948	1.342	2.728	105	70
3100017	32	12	1	0	18.3594	60	19.15	11.52	3.853	1.318	5.165	1.719	3.492	90	60
3100018	24	12	0	0	24.0346	87	16.055	10.82	6.248	2.232	5.749	1.34	4.461	105	70
3100020	25	12	0	0	17.4818	61	19.521	13.211	3.697	0.78	4.187	1.975	2.12	95	60
3100021	30	9	0	0	21.3333	56	17.512	10.508	3.634	0.855	3.317	1.224	1.957	95	65
3100022	32	12	1	1	20.0046	75.5	17.487	11.123	4.78	1.303	3.379	1.289	1.686	90	60
3100024	30	12	1	0	19.4363	62	18.136	12.099	4.079	1.224	3.904	1.463	2.615	100	60
3100025	31	12	1	0	20.1951	80	17.795		4.114	0.825	4.014	1.248	2.518	110	80
3110002	26	16	0	0	17.7778	60	16.795	11.522	5.759	0.491	5.172	1.784	3.122	98	60
3110003	28	14	0	1	18.2563	66	5.34	7.234	5.594	0.64	4.64	2.018	2.244	110	70
3110004	29	13	0	0	18.75	64	9.601	7.237	5.462	0.589	3.713	1.651	1.952	90	60
3110005	25	15	0	0	17.9687	70	9.208	7.033	4.398	1.308	4.684	1.43	2.981	90	60
3110006	22	14	0	0	22.3081	76	9.211	12.899	5.338	0.377	3.872	1.465	2.689	90	60
3110007	28	16	0	1	20.0288	72	8.34	10.937	4.581	0.565	3.101	1.46	1.873	90	60
3110010	23	9	1	1	18.4265	68	10.082	10.221	5.487	1.412	2.524	0.732	1.953	85	60
3110011	27	13	0	0	19.5312	73	18.229	13.506	5.76	0.572	4.476	1.595	2.965	90	60
3110012	26	16	0	1	18.75	67	9.897	8.06	4.615	0.592	4.91	1.801	3.529	110	70
3110017	30	9	1	0	24.1415	79	12.303	5.649	4.718	1.641	4.96	1.419	3.805	100	60
3110018	31	2	1	1	19.052	62	10.566	9.133	5.885	0.853	3.561	1.576	2.175	90	60
3110023	24	9	0	1	21.4844	73	22.105	8.676	5.42	0.557	4.35	1.627	2.763	100	60
3110024	30	12	1	1	15.8169	61	12.835	7.914	4.396	0.392	4.229	2.028	2.183	90	60
3110025	25	9	1	1	19.5312	71	10.609	9.242	5.249	0.62	3.597	1.52	1.862	100	60
3110026	24	12	0	0	18.2563	62	9.368	4.328	4.339	0.488	3.395	1.313	2.24	90	60
3110028	22	12	0	0	19.5312	72	8.876	4.266	4.421	1.098	4.497	2.115	2.257	90	60
3110029	28	9	1	0	18.0662	67	15.406	11.872	3.764	0.756	4.038	1.707	3.248	110	70
3110030	27	9	1	1	17.6254	70	12.12	6.179	4.358	2.016	4.912	1.674	3.513	90	60
3110033	33	9	1	0	24.7768	78	16.652	6.127	6.561	3.336	4.404	1.116	3.274	110	70
3110036	27	9	1	0	21.4844	83	11.161	5.45	4.371	0.724	3.397	1.522	2.287	90	60
3110037	30	13	1	0	17.7096	66	7.782	9.83	4.7	1.296	4.358	1.531	2.83	110	70
3110038	29	9	1	1	19.5312	69	19.35	4.765	5.623	1.48	4.418	1.725	2.231	110	70
3110041	25	12	0	1	24.977	82	11.639	8.066	4.774	2.789	5.905	1.219	3.93	100	60
3110042	32	9	1	1	21.6441	65	14.897	8.101	4.333	0.616	5.406	1.956	3.066	90	60
3110044	35	9	1	1	18.1955	74	2.71	9.195	3.557	0.63	4.396	1.74	2.888	90	60
3110045	27	9	0	1	25.6312	80	14.897	4.6	3.496	0.362	4.117	1.397	2.282	100	60
3110046	22	9	0	1	22.2222	71	20.079	7.737	5.101	1.474	4.479	1.704	2.672	100	60
3110047	30	9	1	1	16.8962	65	7.744	7.422	4.793	0.707	2.341	1.224	1.231	110	70
3110048	36	9	1	0	20.9184	66	13.934	9.899	6.38	2.855	4.453	1.149	2.9	90	60
3110049	31	9	0	1	19.6506	65	13.859		4.28	1.487	3.964	1.448	2.095	90	60
3110051	27	12	0	1	21.4309	73	15.726	7.285	4.253	1.12	3.986	1.506	2.266	90	60
3110055	39	9	1	1	23.7332	76	26.575	9.48	5.112	0.612	5.074	1.396	3.666	95	60
3110060	23	9	0	1	20.5457	64	33.798	8.504	4.016	0.937	3.04	1.195	1.787	90	60
3110061	25	12	0	1	18.8889	67.5	17.499	9.761	4.285	0.841	2.571	1.449	1.027	100	60
3110062	24	9	1	0	18.2899	75	15.092	9.469	5.215	0.88	4.615	1.57	2.307	90	60
3110064	24	9	1	1	19.9219	68	6.583	11.087	4.056	0.902	3.824	1.363	2.162	90	60
3110066	26	15	0	0	19.5717	73	18.594	13.905	4.423	0.699	3.929	1.642	2.03	90	60
3110067	25	9	0	1	17.1468	68	17.741	11.944	5.022	0.456	3.262	1.358	1.988	90	60
3110068	21	9	0	1	18.026	67	8.767	14.0865	5.728	0.816	3.368	1.425	1.751	90	60
3110070	27	9	1	1	22.4323	69	38.187	8.63	4.405	0.4	4.654	1.472	3.28	100	60
3110071	23	12	0	1	20	70	6.608	11.996	3.512	1.167	3.631	1.414	2.288	90	60
3110074	32	9	1	0	19.1406	82	31.279	15.271	4.198	0.862	4.291	1.781	2.684	90	60
3110075	28	9	0	1	18.026	78	22.11	9.2345	4.902	0.749	5.109	1.72	2.661	90	60
3110077	21	12	0	1	18.9745	68	21.918	8.042	8.432	1.06	3.753	1.176	2.769	90	60
3110078	25	12	0	0	21.9261	76	15.78	15.463	4.587	0.774	5.269	1.57	3.76	90	60
3110079	30	9	1	0	19.313	73	20.97	10.045	5.66	0.738	3.969	1.044	2.234	90	60
3110082	30	9	1	1	20.8117	74	7.804	10.319	5.114	0.704	4.781	1.649	2.438	90	60
3110083	27	9	1	1	21.6311	78	21.385	9.648	4.394	0.467	3.215	0.995	1.375	90	60
3110084	27	9	1	1	21.5556	74	4.598	8.179	4.725	1.03	4.459	1.196	2.686	100	60
3110085	32	9	1	0	22.4766	78	20.05		4.914	0.842	4.221	0.974	2.411	90	60
3110090	25	9	0	1	22.6562	76	7.049	7.462	4.618	0.792	4.129	1.509	2.43	90	60
3110092	22	9	0	1	26.2985	82	18.953	8.88	4.402	0.784	4.859	1.459	2.196	90	60
3110094	30	9	1	0	20.3125	70	14.921	9.84	4.021	0.831	4.595	1.625	2.405	100	60
3110095	28	9	1	0	22.0386	74	12.572	11.471	4.63	0.642	3.247	1.304	1.649	100	60
3110097	29	16	0	1	20.7031	68	19.579	8.707	4.705	0.516	4.058	1.493	2.363	90	60
3110098	26	12	0	1	20.83	67	23.801	11.644	5.113	0.368	2.927	1.402	1.354	105	70
3110099	22	12	0	1	19.563	70	26.321	8.278	3.836	0.773	3.515	1.507	1.451	90	60
3110101	27	9	1	0	18.5547	72	24.362	14.147	5.109	0.665	3.739	1.096	2.636	90	60
3110102	23	9	0	0	18.026	64	6.655	13.673	2.342	0.888	4.262	0.851	2.283	90	60
3110103	26	9	0	1	22.2685	77	22.009	10.762	1.922	0.621	4.019	0.959	1.769	100	60
3110104	21	9	0	0	23.0469	80	14.772	8.432	3.809	1.366	3.867	0.808	1.917	90	60
3110108	23	13	0	1	18.4911	66	6.608	13.056	4.928	0.597	4.508	1.55	2.183	95	60
3110109	22	13	0	0	20.3125	80	8.208	11.918	4.587	0.652	3.779	1.356	1.392	100	60
3110110	34	10	1	1	22.8624	87	16.597	13.41	4.815	1.614	5.332	1.623	3.33	100	60
3110111	24	11	1	1	29.1363	88	18.869	16.926						110	70
3110112	31	9	1	1	26.6728	88	12.435	8.189	4.929	0.933	4.849	1.096	2.596	120	80
3110113	36	9	0	1	18.0802	68	12.306	8.255	5.079	2.233	4.856	1.703	0.833	90	60
3110114	24	9	1	0	21.9261	73	18.243	11.066	5.097	0.873	3.984	1.398	2.445	100	60
3110115	24	9	0	1	16.0229	59	16.241	12.955	5.199	0.761	5.347	1.586	2.742	90	50
3110116	22	9	0	1	20.0288	67	16.511	3.529	5.01	0.852	3.652	0.825	1.924	100	60
3110117	22	10	0	1	18.4425	75	15.18	10.685	5.414	1.222	4.978	1.052	2.785	95	60
3110118	21	10	0	1	18.026	69	28.9	17.684	5.278	0.909	3.6	0.669	1.671	90	60
3110119	30	15	1	0	21.6311	73	25.498	8.545	5.685	1.084	4.796	1.227	2.623	90	60
3110122	25.0107	12	0	0	16.2331	62	17.529	11.216	4.358	0.788	3.06	0.811	1.472	90	60
3110124	29	9	0	0	18.4265	67	9.686	8.261	5.593	1.167	3.379	0.725	1.636	100	60
3110125	33	9	0	1	19.1467	75	16.218	8.304	5.067	0.874	3.603	1.002	2.022	120	80
3110128	28	15	0	1	23.1009	75	15.95	15.819	5.527	0.946	3.868	1.524	2.293	90	60
3110129	30	9	1	1	18.8271	68	6.176		4.666	0.548	3.811	1.584	2.493	100	60
3110130	23	12	0	1	17.0874	60	15.219	9.472	4.848	0.552	2.924	0.946	0.864	90	60
3110132	27	17	0	0	17.2248	65	20.504	9.404	5.046	1.787	5.659	1.175	3.652	95	60
3110133	31	9	1	1	18.369	65	23.764	11.033	5.363	0.494	3.259	1.275	1.622	90	60
3110134	26	9	1	0	22.0317	77	15.158	7.894	4.63	1.024	3.445	1.17	2.063	90	60
3110135	31	9	1	1	22.8329	78	7.699	13.988	5.015	0.709	4.394	1.422	3.026	95	65
3110136	25	12	0	1	20.2395	71	19.235	6.774	5.107	0.502	5.482	1.218	3.78	100	60
3110137	26	9	0	1	22.6326	78	11.139	11.29	4.327	0.96	4.141	1.339	2.54	100	60
3110139	28	9	1	0	16.8962	71	9.324	12.44	4.744	0.682	4.302	1.862	2.163	90	60
3110141	25	12	0	1	20.7008	71	6.188	10.46	5.32	0.772	2.795	1.288	1.31	90	60
3110142	25	12	0	1	20.83	72	18.627	12.34	4.916	1.145	3.206	1.074	1.701	110	70
3110143	22	9	0	1	18.902	71	14.229	13.17	5.706	0.552	4.014	1.913	1.475	135	85
3110144	37	8	1	1	22.2222	81	11.693	12.69	5.986	1.124	5.14	1.428	2.806	100	60
3110145	21	0	0	1	19.313	71	10.219	11.8	5.011	1.112	5.1	1.27	3.383	105	80
3110154	23	9	0	1	19.8178	72	1.24	10.46	5.01	0.54	4.69	1.63	1.18	100	70
3110156	32	9	0	1	23.8281	80	7.13	5.69	5.88	1.21	17.31	0.93	1.23	120	80
3110157	25	9	0	1	24.0346	78	0	6.2	5.54	2.93	4.25	0.84	1.58	110	70
3110160	32	9	1	1	21.6311	78	5	7.98	3.25	1.3	4	1.3	1.39	110	70
3110164	31	9	0	1	19.5312	72	3.71	8.75	4.74	0.76	4.3	2.07	0.96	110	70
3110169	22	9	0	1	17.1468	70	4.24	6.96	3.66	0.71	3.68	1.3	1.13	110	70
3110170	23	9	1	1	22.3478	78	4.04	6.01	5.04	1.33	3.81	1.13	1.42	110	70
3110171	21	12	0	1	18.8271	72	6.9	6.29	5.4	1	2.89	0.96	1.97	120	70
3120001	27	17	0	1	19.313		11.848		5.357	0.875	4.282	0.674	2.603	140	80
3120002	26	15	0	1	18.9386	71	16.669	17.852	5.545	1.238	4.702	1.761	3.129	110	70
3180005	25	12	0	1	16.8242	68	8.509	25.19	3.475	1.871	5.486	1.638	3.03	90	60
3180006	26	9	1	0	20.4467	77	11.307	19.62	5.37	0.807	4.074	1.819	1.703	90	60
3180008	25	9	0	1	21.0828		14.277	17.51	5.623	0.552	4.599	2.028	2.297	100	60
3180012	22	12	0	1	16.7311	60	9.452	24.88	5.337	0.632	4.51	1.893	1.984	90	60
3180015	27	12	0	0	18.1641	66	11.61	13.29	5.906	0.632	3.771	2.013	1.347	100	70
3180018	27	9	0	0	28	84	14.84	13.22	6.542	1.724	4.901	1.457	2.671	110	75
3180019	26	9	0	1	17.0656	59	12.887	14.51	4.045	0.496	3.438	1.559	1.229	90	60
3180020	22	9	1	1	19.313	66	9.032	13.95	5.436	1.343	3.928	1.296	1.706	100	70
3180021	25	9	0	1	20.1956	66	12.425	16.22	6.326	0.609	4.063	1.416	2.262	100	70
3180023	30	12	0	1	19.1406	73	15.8	12.2	5.647	0.863	4.802	1.759	2.161	90	60
3180024	23	9	0	0	21.3675	80	5.651	13.56	4.755	1.527	3.823	1.493	1.955	160	85
3180026	24	9	1	1	17.7778	63	9.713	16.06	5.093	0.717	4.922	1.705	2.766	100	70
3180027	25	12	0	1	18.6115	64	15.606	12.93	6.449	1.147	4.104	1.745	1.74	125	80
3180028	21	12	0	1	19.1406	70	15.098		6.745	1.547	4.303	1.904	2.135	135	80
3180029	21	12	0	1	18.75	76	9.501	14.81	4.894	1.556	4.797	1.566	2.594	110	70
3180030	33	16	0	0	20.8117	72	8.756	21.88	5.888	1.453	5.008	1.913	2.779	114	77
3180031	25	9	0	0	21.8522	74	11.655	14.4	4.965	0.658	4.004	1.75	2.079	115	75
3180035	22	12	0	0	17.4818	58	7.926	14.114	4.62	0.54	4.248	1.302	2.307	120	80
3180036	21	9	0	1	16.5607	65	11.394	12.602	5.629	0.694	4.14	2.14	2.109	100	65
3180037	25	9	0	0	21.7784	78	11.613	19.65	5.873	0.667	4.671	1.857	2.221	120	75
3180038	25	12	0	0	19.6283	71	20.49	28.993	5.98	0.845	4.238	1.624	1.82	120	80
3180039	22	12	0	1	17.6254	65	7.205	14.976	5.019	0.332	3.184	1.18	1.459	120	80
3180044	22	9	0	1	19.2336	67	8.316	13.92	5.569	1.628	5.404	1.748	2.739	125	80
3180046	23	12	0	1	20.5592	76	12.739	15.38	4.894	1.482	4.376	1.374	2.405	119	78
3180047	22	9	0	0	18.902	70	14.859	17.08	4.342	0.924	3.592	1.469	1.794	112	74
3180049	24	12	0	1	17.5278	67	14.716	17.01	6.337	0.81	4.119	2.001	1.945	110	67
3180051	23	9	0	0	18.5901	65	9.195	14.856	7.865	3.483	6.101	1.231	3.509	115	71
3180055	25	9	0	1	20.0288	73	26.158	18.167	5.093	1.116	6.325	1.364	3.887	104	60
3180057	22	9	0	1	21.7555	76	13.803	13.06	5.11	0.958	3.522	1.619	1.625	120	80
3180058	26	15	1	1	20.7031	74	8.066	13.138	4.349	0.463	5.507	2.05	2.849	97	58
3180059	22	9	1	0	17.2584	64	6.633	13.273	4.712	1.019	2.826	1.238	1.215	109	79
3180061	33	9	1	1	20.7756	75	14.872	13.68	5.193	1.326	6.428	1.677	3.746	122	78
3180063	38	9	1	1	23.2335	75	12.47	15.314	4.674	1.369	4.846	1.596	2.288	107	68
3180066	24	0	1	0	16.8663		14.859	9.196	6.179	1.828	6.458	1.309	3.794	100	60
3180070	24	12	0	0	19.433	70	8.614	14.7	5.063	0.45	4.518	1.9	2.357	124	78
3180073	26	9	0	1	22.8624	71	26.321	11.88	5.895	1.645	3.399	1.651	1.36	120	75
3180074	25	9	1	1	17.5781	68	14.015	11.55	7.218	1.445	4.596	1.635	2.568	100	75
3180075	28	9	1	1	25.5296	79	11.696	10.899	5.307	1.086	6.44	1.829	3.716	130	80
3180077	27	16	0	0	19.313	58	4.875	12.16	5.504	0.582	5.967	1.902	3.429	120	84
3180078	21	9	0	0	19.0311	63	8.272	15.852	4.589	0.87	4.407	1.864	1.95	108	76
3180080	21	9	0	1	19.5312	70	11.938	15.853	4.351	0.89	5.266	2.303	2.178	90	60
3180081	25	9	0	1	22.8329	77	9.288	15.86	4.283	1.137	3.708	1.423	2.121	108	68
3180082	25	12	0	0	20.4294	69	12.651	11.741	4.079	0.929	6.171	2.172	2.936	115	75
3180083	24	9	0	1	28.1337	88	12.761	24.645	3.515	2.851	4.619	1.159	2.607	130	87
3180084	27	12	0	1	19.8141	70	9.888	14.91	5.089	0.636	4.72	1.834	2.313	90	60
3180085	25	12	0	1	17.1875	69	10.359	17.551	4.652	0.891	4.247	1.669	1.655	100	60
3180087	24	9	1	0	19.2607	68	15.406	14.413	6.182	0.915	4.736	1.567	2.548	130	80
3180089	21	12	0	0	18.662	70	10.514		5.059	0.801	4.04	1.379	2.049	119	65
3180090	27	17	0	1	20.3954	64	18.859	11.99	5.011	0.432	3.705	1.94	1.456	110	64
3180092	23	12	0	1	22.0317	70	20.274	10.956	5.25	0.633	3.258	1.275	1.33	113	67
3180093	24	12	0	0	20.5761	70	8.675	15.685	5.416	1.066	4.686	1.63	2.588	130	90
3180094	24	16	0	1	21.875	75	8.419	11.473	4.977	1.235	5.016	1.956	1.975	136	90
3180095	24	16	0	1	20.8325	71	6.921	13.266	5.479	1.058	5.088	1.507	2.731	117	84
3180096	28	9	0	1	20.8889	66	12.443	9.252	5.624	0.816	4.893	2.114	2.25	135	85
3180098	23	12	0	0	20.7008	80	18.096	13.664	6.373	3.739	7.112	1.304	4.325	124	88
3180101	26	9	0	0	21.4031	77	13.759	10.52	4.619	1.381	4.82	1.649	2.121	132	80
3180102	21	12	0	0	20.0777	65	20.114	7.876	4.126	0.929	4.779	2.006	2.362	110	80
3180103	26	12	0	1	21.0828	64	29.484	10.976	4.716	0.532	5.046	1.889	2.378	112	74
3180108	23	12	0	0	19.487	72	8.554		7.171	1.018	4.062	1.63	1.641	130	85
3180110	26	0	0	0	19.3821	71	10.47	12.034	4.37	1.081	3.9	1.902	1.763	123	80
3180111	23	9	0	1	20.5457	68	11.267	15.272	5.229	1.027	4.057	1.483	1.648	128	80
3180113	21	9	0	0	21.5645	68	12.272	9.99	4.357	1.056	4.614	1.663	2.484	120	70
3180114	24	0	0	1	19.563	66	12.166	11.064	5.003	0.91	6.241	1.988	3.021	118	71
3180116	26	12	0	0	18.7305	68	10.202	16.055	4.899	0.971	5.88	1.985	2.919	130	80
3180117	36	0	0	0			3.449	13.069	6.012	1.471	5.745	1.48	3.429	100	60
3180124	24	9	0	1	21.3333	68	11.287	9.812						120	75
3180125	30	16	1	0	20.8117	75	11.938	11.599	4.737	0.938	5.724	1.721	3.016	114	75
3180126	24	12	0	1	18.4265	63	8.634	13.637						129	79
3180128	25	9	0	1	21.6441	68	19.376	11.851	5.292	1.612	4.626	1.486	2.448	130	85
3180130	22	12	0	0	19.2277	69	10.926	17.569	6.552	0.929	3.726	1.686	1.435	108	67
3180131	24	12	0	1	18.0802	61	12.564		5.294	0.962	4.259	1.897	1.725	95	70
3180132	22	9	0	0	20.7031	69	73.934	10.477	4.748	0.655	4.819	1.411	2.551	130	80
3180133	23	0	0	0			7.497	11.866	5.027	0.692	4.04	1.916	2.105	100	90
3180141	24	9	0	1	23.4952	80	5.965	8.894	7.212	2.63	5.111	1.691	2.769	130	90
3180142	24	12	0	1	15.8169	60	10.481	11.312	5.112	0.494	3.696	1.665	1.659	106	74
3180149	27	9	0	1	17.5781	62	12.968	11.731	5.645	0.708	3.449	1.425	1.83	130	78
3180151	26	12	1	1	21.1621	76	12.32		5.555	0.532	4.12	1.348	2.322	110	67
3180152	27	12	0	0	23.1111	66	7.105	11.857	5.336	0.614	3.882	1.541	1.348	120	80
3180153	21	12	1	1	18.9866	71	11.053		4.919	0.568	4.063	1.348	2.061	130	70
3180154	25	12	0	1	19.5312	68	7.922		4.435	0.708	3.475	1.613	1.044	117	70
3180155	22	12	0	0	17.6309	68	2.89	8.174	5.398	0.871	5.296	1.506	3.201	120	74
3180156	27	9	1	0	17.6309	68	16.565	9.077						110	68
3180162	26	0	0	0			6.272	21.718	5.287	0.477	3.17	1.384	1.727	110	70
3180163	25	15	0	1	17.898	72	9.14	11.416						110	70
3180165	24	9	0	0	24.4141	72	10.383	11.567						122	85
3180166	21	9	0	1	19.2277	66	5.147	13.88	5.501	1.354	2.769	1.297	0.667	117	80
3180171	26	15	0	0	23.4375	86	10.149	11.344	5.322	1.141	4.235	1.039	2.516	125	79
3180174	21	12	0	1	18.026	68	13.046	9.397	5.535	0.74	3.822	1.844	1.71	126	86
3180176	29	0	0	1	20.1348		9.65	10.234	4.511	0.829	4.266	1.885	1.887	129	88
3180182	22	9	0	1	19.3821	70	6.925	11.963	4.983	0.581	3.904	2.034	1.517	125	81
3180188	23	9	0	0	21.0937	69	14.163	10.639	4.719	0.51	3.576	1.592	1.578	120	70
3180192	27	9	0	1	17.5781	68	11.16	9.295						120	80
3180194	26	12	0	0	18.1449	63	11.238	13.787	5.355	0.958	4.368	1.875	2.042	135	80
3180199	24	9	1	1	20.0288	80	9.147	9.788						130	80
3180203	24	12	0	1	18.026	64	19.77	10.105	4.9747	0.7483	5.0046	1.5202	2.95	104	71
3180204	28	12	1	1	17.6693	59	16.368	13.601	4.8417	0.646	4.1728	1.5775	1.9624	109	69
3180205	28	12	0	1	18.5224	68	5.987	8.002	5.5348	1.4172	3.7048	1.6517	1.4929	102	65
3180207	21	9	0	1	19.2277	70	14.477	10.292	4.6354	0.6008	4.1112	1.8976	2.3864	119	76
3180217	22	9	0	1	16.8242	57	14.755	11.158	5.5757	0.6212	4.0139	1.851	2.4899	109	73
3180219	21	12	0	0	20.7031	78	8.256		4.8635	1.0064	3.6175	1.1894	2.2741	112	66
3180220	22	12	0	0	16.0231	65	14.922	7.707	4.5389	0.7558	3.298	1.4588	2.375	111	69
3180221	24	12	0	0	18.8189	70	13.085	13.278	4.1615	0.6349	3.7387	1.4489	1.7508	113	73
3180225	27	10	0	0	18.4911	72	13.838	9.802	5.1414	0.5816	5.4861	2.0226	2.3198	120	80
3180227	22	12	0	1	18.9745	70	13.888	7.551	4.1921	0.8464	3.1005	1.1748	1.7701	112	71
3180228	22	9	0	1	17.5781	64	14.708	11.77	5.2969	0.5674	3.5927	1.9497	1.8302	90	60
3180229	23	12	0	0	18.1449	65	9.14	20.877	5.4295	0.9868	5.0931	1.7351	2.7749	113	78
3180231	25	9	0	1	18.2563	67	11.803	14.932	5.3013	1.3227	3.7296	1.4492	2.0367	129	90
3180234	23	9	0	0	18.4911	71	9.602	14.706	6.8504	0.8494	3.5446	1.5935	1.9369	130	85
3180235	21	9	0	1	18.75	65	6.12		4.715	0.5956	3.2846	1.3984	1.9043	109	75
3180236	22	9	0	1	19.7239	74	12.519	12.37	5.3408	1.6308	4.1515	1.2778	2.2091	118	82
3180237	26	12	0	1	17.6309	64	16.285	9.069	4.735	0.752	5.539	2.053	3.047	99	72
3180241	23	0	0	0	20.5457	64	12.127	19.021	6.2723	2.7513	4.9776	1.4138	3.6247	90	70
3180242	35	6	1	0	20.9566	79	18.397	8.469	4.906	1.0025	3.7239	1.6454	2.3453	90	60
3180246	25	9	1	0	16.4062	74	10.163	28.338	4.5114	0.5854	3.5969	0.9191	2.2184	120	70
3180247	25	0	0	1	19.1844		9.295	8.44	4.2586	0.6589	3.0339	1.9334	1.0996	90	60
3180248	28	12	0	0	18.026		11.379	9.625	5.0444	0.5876	5.35	2.6212	2.8621	120	80
3180250	21	9	0	1	20.0288	67	4.76	7.356	4.9059	1.0712	4.5307	1.565	2.6025	122	80
3180252	26	9	0	0	18.6966	47	3.37	6.86	4.8874	0.6983	5.2908	2.2516	2.2517	112	80
3180254	24	12	0	1	20.9366	79	10.68	10.218	5.2097	0.3698	3.282	1.3103	1.6539	130	80
3180256	24	9	0	1	22.6326	78	12.17	8.846	5.5061	0.7439	5.1997	2.652	2.4302	120	80
3180258	24	15	0	0	18.6709	67	5.28	11.441	5.0547	0.8749	4.0014	1.8084	1.8439	120	80
3180259	26	12	0	1	19.7266	69	4.59	9.662	4.5524	0.5234	4.1094	1.626	1.9913	116	72
3180260	21	9	0	1	18.4911	69	9.48	13.426	5.2165	0.8137	4.2761	2.2737	1.6494	119	86
3180261	26	9	0	1	18.3143		7.46	13.35	6.1557	1.5667	4.9088	1.9189	3.1693	120	80
3180263	23	9	0	1	20.8117	75	1.81	15.948	5.3081	2.0664	4.1337	1.4424	2.2606	130	80
3180266	22	9	0	0	20.202	81	3.81	10.011	5.2282	0.4691	4.2697	2.3688	1.6618	125	80
3180267	26	12	0	1	21.3675	68	4.99	15.427	5.4084	0.7542	3.8191	1.5594	1.8767	90	60
3180269	22	0	0	0	20.8117	76	2.25	7.551	4.867	1.132	4.046	1.533	1.846	134	80
3180270	21	12	0	0	21.0068	74	8.7	6.703	5.5316	0.8647	3.3333	1.5627	1.7114	116	79
3180271	21	9	0	1	21.6413	80	3.18							118	79
3180272	27	9	0	1	23.4375	80	1.54	12.16	5.9138	1.184	5.2232	1.8083	2.8829	130	80
3180275	25	12	0	0	18.4265	63	3.91	12.735	6.2053	0.5154	4.9352	2.1284	1.8598	123	80
3180276	23	0	1	0			3.52	14.002	4.8909	0.7785	4.2025	1.8208	2.507	110	70
3180277	26	12	1	1	19.6283	79	5.81		5.4286	0.9648	6.331	1.6422	4.5172	118	70
3180280	30	9	0	1	23.03	79	9.23	12.147	4.2576	0.5853	4.1774	1.5855	1.7473	127	77
3180281	29	12	0	1	15.4164	43	8.36	8.625	5.0546	0.7307	4.7444	1.9096	2.4456	122	75
3180282	29	12	0	0	20.8117	79	10.41	7.445	4.7663	0.7217	3.9118	2.0525	1.7662	119	72
3180283	24	9	0	0	20.0288	62	2.76	7.173	5.3946	0.491	4.3653	1.5293	2.7309	130	80
3180285	25	9	0	0	17.9204	72	1.86	15.327	5.5054	0.9926	3.7142	1.2587	1.9744	109	74
3180286	27	0	0	0			3.22	12.889	5.709	0.967	4.384	1.392	2.402	120	65
3180287	27	15	0	1	19.2277	68	5.96	12.369						130	87
3180290	22	9	0	1	19.428	73	9.05	11.172	4.271	0.9062	3.6399	1.5949	1.8237	112	73
3180292	21	12	0	1	18.3655	65	3.67	16.501	5.2417	0.656	2.6963	1.9838	0.5549	100	70
3180294	31	6	1	1	17.2248	70	4.25	10.927	6.1187	0.8295	4.16	1.8557	2.1211	171	79
3180295	31	12	0	0	20.7031	76	2.47	11.798	5.0019	0.5383	4.6398	1.4514	2.0614	110	70
3180297	27	9	0	1	19.5312	73	5.57		5.3178	0.6541	3.9393	1.5763	2.4122	140	88
3180300	23	12	0	0	18.3594	64	3.95	17.993	4.9178	0.6622	4.498	2.4347	2.4238	106	62
3180301	24	9	0	0	17.7999	65	3.53	9.23	4.4411	0.5702	4.5083	1.8439	2.5058	90	60
3180302	24	12	0	1	19.7239	67	9.59	12.513	5.764	0.791	4.7926	1.5337	2.6159	120	80
3180303	23	12	1	0	13.9079	64	0.27	18.841	5.2679	0.6976	4.3458	2.5094	1.3092	103	70
3180305	26	12	1	0	22.6003	76	5.83	11.073	5.1115	0.7604	2.9401	1.05727	1.3361	109	79
3180308	22	9	0	1	21.875	69	2.56	10.416	5.5469	0.7885	4.6646	1.6957	2.2606	104	68
3180309	28	12	0	1	20.3125	77	6.36	8.539	5.3695	0.6994	3.5806	1.7321	1.9092	108	71
3180310	23	12	0	0	18.026	69	4.37	11.855	5.3589	0.7318	4.4856	1.9369	3.0229	120	70
3180311	24	12	0	1	17.7462	67	4.84	12.957	5.2743	0.6203	4.2059	1.9177	2.1306	118	76
3180312	24	0	1	0	16.4237		7.03	8.827	4.6686	1.4006	4.0543	1.6577	1.9089	100	60
3180314	25	9	0	1	23.1111	63	12.95	10.318	4.9681	0.8099	3.7414	1.3882	2.0391	90	60
3180316	30	16	0	1	19.6283	64	4.46		4.885	0.5401	3.4294	2.1086	1.1954	134	88
3180317	25	9	0	1	17.9687	65	4.62	13.73	4.0613	0.9812	4.48012	1.8437	2.557	160	80
3180320	27	9	0	0	18.9386	70	1.67	10.369	5.5195	1.4825	3.765	1.465	2.2317	123	83
3180321	23	12	0	1	17.7458	64	3.76	13.59	5.3827	0.4717	3.4778	1.8536	1.6229	125	77
3180323	23	9	0	1	20.5688	79	2.07	12.12	5.6985	1.3206	4.9127	1.7875	2.5652	125	85
3180324	26	12	0	0	16.0156	63	5.04		5.0949	0.5085	3.3014	2.1011	1.4271	120	82
3180328	22	12	0	0	20.3954	73	2.98	12.25	5.2499	0.9119	3.6348	1.5342	2.3382	120	85
3180329	26	12	0	1	24.0346	86	1.44	13.83	6.8239	0.8136	3.7257	1.6026	2.4776	125	82
3180331	26	12	1	0	15.5896	65	4.27	10.038	4.3754	0.7146	4.3619	1.7119	2.6733	113	79
3180351	25	9	0	1	20.6297	68	5.52	11.703	5.378	0.879	6.163	1.873	3.01	120	80
3180374	23	12	0	1	17.5146	57	8.74	19.284	4.632	0.657	3.758	1.092	2.145	108	66
3180376	24	12	1	1	20.0288	62	5.15	9.304	5.196	0.648	4.767	1.768	2.336	130	85
3180377	26	12	0	1	15.9875	61	7.09	11.846	4.8543	0.5729	4.0767	2.4472	1.4654	106	67
3180380	25	0	0	0	19.9219	68	7.56	5.566	4.91	0.756	4.582	1.632	2.99	120	77
3180381	25	12	1	0	20.7031	70	11.93	12.065	5.22	1.25	4.264	1.612	2.172	130	60
3180386	27	15	0	0	22.8329	73	5.32		4.6053	0.9163	3.6207	1.4472	1.8871	104	61
3180387	31	12	1	0	24.2439	87	8.94	10.511	4.61	1.156	5.067	1.444	3.499	123	69
3180389	24	9	1	0	19.5312	72	7.31	12.857	4.8168	0.7658	4.497	2.1212	2.0822	117	69
3180392	29	12	0	1	19.5556		2.88		4.912	0.779	4.59	2.605	1.988	115	70
3180394	28	9	0	0	18.026	63	3.33	10.118	5.5865	2.0201	6.0334	2.0369	7.2887	113	76
3180395	21	9	1	1	18.4911	64	1.66	12.861	4.963	0.48	3.999	2.026	0.68	118	73
3180396	28	9	0	0	19.2894	60	7.13	0.697	5.714	0.79	4.718	1.98	2.217	117	54
3180406	28	12	1	0	16.0256	63	5.95	9.242	4.031	0.593	4.403	2.84	0.44	97	61
3180416	24	0	0	1	17.6899		4.2	23.965	4.241	1.078	3.9087	1.706	2.251	112	68
3180425	22	9	0	1	20.3954	68	6.49	18.327	5.5223	1.9192	4.9366	2.1621	0.75	129	86
3180427	26	9	0	1	18.8271	68	4.11	13.239	5.024	0.796	4.402	1.655	2.155	112	70
3180429	26	16	0	1	19.9792	71	2.91	6.876	4.2283	1.02	6.0332	2.6078	4.051	123	86
3180430	21	9	0	1	18.1641	71	2.13	10.193	4.596	0.483	2.624	1.568	0.26	117	76
3180433	24	9	0	1	20.5693	74	5.43	4.543						131	81
3180435	25	12	0	1	22.0604	80	5.28	12.017	4.162	0.647	4.201	1.364	2.811	125	90
3180437	27	9	0	0	20.7008	81	1.45	15.874	4.718	0.804	3.385	1.483	1.884	125	90
3180445	26	12	0	0	20.9572	83	9.38	6.822	4.318	0.7874	4.191	1.7353	2.2759	126	90
3180446	28	15	0	1	18.1641	65	7.32	11.945	5.5575	0.6687	4.3268	2.5658	2.2371	120	90
3180448	23	9	0	0	18.8189	68	7.17	13.356	4.6916	0.8732	4.4582	3.1574	1.7987	107	71
3180450	27	9	0	0	19.5312	76	0.49	35.343	6.625	0.482	3.627	1.591	0.71	119	78
3180451	22	12	0	1	17.1029	70	3.01	14.424	4.25	0.682	3.401	1.108	1.95	114	68
3180456	24	9	1	1	16.7657	60	3.77	20.208	4.9323	0.7143	4.7607	2.8864	1.4656	113	80
3180457	25	12	0	1	22.0317	72	7.85	7.668	5.0774	0.5221	4.8659	1.618	3.0172	126	80
3180458	21	12	0	0	20	66	4.08	19.206	5.843	0.641	3.854	1.423	2.064	108	73
3180460	22	12	0	1	18.7305		1.79	8.473	5.0337	0.5961	4.3857	2.177	1.7551	111	76
3180461	26	15	0	1	22.0703	76	7.07	11.456	4.2687	0.9584	4.5541	2.1925	2.2432	119	69
3180462	23	12	0	1	17.7778	60	5.31	4.74	5.3559	0.49	4.2422	2.6195	1.986	95	62
3180463	28	16	0	1	17.7183		3.16	22.758	4.8709	1.8573	3.3468	1.0922	1.6884	100	60
3180466	24	12	0	1	18.6709		3.76	10.117	5.471	0.547	2.919	1.502	1.055	117	83
3180467	22	9	0	1	22.6409	75	9.43	12.14	4.418	0.608	3.86	1.755	1.94	94	75
3180468	24	12	0	1	19.2974	77	4.46	9.879						122	82
3180469	21	12	0	1	20.0046	71	1.83	22.297	4.7868	1.4159	5.9983	1.9147	3.0369	125	83
3180470	26	9	0	0	17.4449	67	5.02	11.013	5.569	0.468	3.275	1.413	1.501	110	70
3180471	26	9	0	1	18.4911	67	3.17	14.432	4.0184	0.8596	3.5198	1.8175	1.6106	117	69
3180472	23	12	0	1	19.2277	70	5.99	12.84	3.3189	1.4713	6.2057	2.324	3.102	122	77
3180473	22	9	0	1	23.815	79	3.69	13.278	4.684	3.04	4.376	1.128	0.09	126	85
3180474	25	12	0	0	18.0802	60	2.07	15.727	4.7991	1.0648	5.2538	3.0709	2.0562	116	77
3180475	27	9	0	1	25.721	82	4.84	6.685	4.6893	0.5834	3.7627	1.7732	1.528	122	72
3180477	23	12	0	1	20.83	72	10.73	18.279	3.5491	0.7966	4.8407	2.815	1.939	116	68
3180478	21	12	0	0	20.8117	67	6.89	17.31	4.5222	1.1973	3.8206	1.5173	2.7021	125	75
3180479	25	9	0	0			8.96	9.718	5.1939	0.984	4.1284	1.7837	2.3959	100	60
3180481	22	12	0	1	16.4062	62	4.09	11.044	4.2086	1.1636	3.2441	1.2989	1.3836	96	71
3180482	20	12	0	0	19.5312		3.17	4.871	6.2615	1.5618	3.1909	1.4882	0.8505	107	65
3180483	29	9	0	0	20.3954	72	1.06	13.607	4.871	1.857	3.347	1.092	1.688	110	60
3180485	24	9	0	1	18.4444	64	6.8	10.089	5.102	0.608	3.624	1.699	1.511	96	58
3180486	25	12	0	1	18.7305		1.61	11.32	4.96	0.749	3.366	1.234	2.276	113	81
3180489	26	9	0	1	19.2277		4.76	8.17	3.295	0.651	4.107	2.021	1.935	111	75
3180490	26	9	0	1	23.3089	72	16.65	9.27	4.677	3.813	5.078	1.472	3.421	124	77
3180491	23	12	0	1	23.7332	78	1.7	11.915	5.0568	0.6884	4.9728	2.01	2.9636	129	86
3180494	25	12	0	1	18.2563	74	6.49		6.408	0.324	4.5	2.149	2.091	123	83
3180496	24	9	0	1	17.7778	66	7.13	3.826	4.311	1.2026	4.6085	2.2343	2.1646	110	83
3180499	25	15	0	1	18.2563		4.94	16.46	1.838	0.479	4.474	2.198	2.178	110	74
3180500	23	9	0	1	22.719	82	3.7	8.218	5.467	0.863	4.5634	1.168	3.137	127	79
3180502	27	12	0	0	17.9687	68	7.98	4.634	5.129	0.319	3.389	1.538	2.826	102	69
3180503	30	9	0	1	19.2277	68	5.11	5.029	3.0666	0.6627	3.3254	1.6663	1.7094	91	55
3180504	29	16	0	0	21.2306	76	7.4	8.641	3.768	0.927	5.034	1.105	3.284	116	76
3180505	28	9	0	1	21.6311	80	7.76	6.247	6.768	0.694	4.04	1.602	2.375	120	78
3180507	21	9	0	0	16.8242	68	6.6	5.513	3.825	0.386	4.977	1.758	3.338	113	77
3180509	27	16	0	1	22.0703	72	3.69	15.521	3.459	0.929	4.135	1.717	1.952	129	85
3180510	22	12	0	1	18.026	62	7.44	0.825	3.558	0.555	4.207	1.628	2.272	103	71
3180511	24	12	0	0	21.0772	70	3.46	11.702	3.206	0.515	3.41	1.427	2.361	130	80
3180512	25	6	0	0	23.266	73	9.28	10.013	1.4258	1.0077	3.7241	1.3684	2.5101	113	72
3180514	23	9	0	0	22.6562	70	6.29	1.3	4.76	0.8628	2.805	1.287	1.882	126	84
3180517	22	12	0	0	19.1001	75	6.53	4.226						126	82
3180518	24	12	0	1	19.5312	77	9.14	0.912	3.928	0.906	4.43	1.672	2.481	117	65
3180519	25	9	0	1	22.5069	79	3.85	4.385	6.0268	0.7851	4.0961	1.2279	2.9829	113	90
3180520	26	6	0	0	26.4381	89	7.15	1.972	4.398	0.85	4.591	2.268	1.974	116	80
3180527	24	9	1	1	18.4911	68	7.89	11.411	4.34	0.689	4.692	1.978	1.962	120	80
3180528	24	12	0	0	18.9866	65	4.97	1.715	4.475	1.12	5.275	2.079	2.66	130	86
3180529	26	15	0	1	17.7154	70	20.09	11.575	4.015	0.75	5.025	1.758	4.064	134	90
3180546	21	12	0	1	19.4771	75	2.42	21.698	3.759	0.619	2.611	1.574	1.622	107	81
3180553	21	9	0	0	17.5781	66	7.21	11.397	4.62	0.439	3.944	2.065	1.678	124	87
3180554	29	12	0	1	23.0469	79	6.29	7.293	2.282	0.931	4.796	1.671	3.26	109	79
3180559	27	9	0	1	17.2584	56	6.43	12.431	4.296	0.316	4.476	1.945	2.65	121	86
3180560	24	9	0	1	15.0216		8.2	14.477	3.645	0.98	4.21	1.575	2.972	90	60
3180570	25	12	0	1	18.902	70	6.2	11.68	5.046	0.814	4.25	1.947	1.617	117	76
3180587	25	9	0	0			5.67	9.815	4.0731	0.9688	3.6821	1.247	1.9382	110	78
3180588	26	9	0	1			2.88	14.519	3.3648	0.6435	3.4618	1.4111	1.7277	120	70
3180589	26	9	0	0	21.79		5.83	15.248	4.9274	0.5637	3.8845	1.5638	2.5896	142	76
3180590	26	9	0	0	20.6035		7.21	17.427	3.062	0.947	4.789	2.04	3.155	116	79
3180592	27	12	1	1	19.3821	65	9.26	17.754	4.709	0.426	4.461	1.784	2.595	120	74
3180596	25	12	0	0			6.55	9.831	4.838	0.924	3.719	1.636	1.793	113	69
3180597	23	12	0	1	21.4844		4.53	16.839	4.146	0.345	2.982	1.608	1.161	140	86
3180599	20	12	0	1	21.5019		3.02	16.27	5.369	1.038	4.234	1.379	2.643	121	76
3180600	27	12	0	1	23.2335		4.44	12.502	4.7531	0.844	4.0237	1.5146	2.2392	115	74
3180601	26	9	1	0	18.9453		4.51	19.923	4.764	0.759	4.003	1.463	1.856	132	78
3180602	24	9	0	1	19.313	65	6.3	12.769	4.6277	1.2479	3.7381	1.2844	2.3059	113	65
3180603	27	16	0	0	21.0937	70	8.64	14.497	5.014	0.537	4.288	2.179	1.84	102	70
3180604	23	9	0	0	23.0681	78	5.21	12.639	4.484	0.597	2.356	0.881	1.275	116	60
3180605	29	16	0	0	19.6283	68	3.94	7.466	5.209	0.906	3.484	1.04	2.232	117	73
3180606	21	12	0	1	19.607	65	3.88	11.787	4.165	1.028	3.293	1.758	1.277	116	75
3180607	27	9	1	0	20.8325	79	4.3	27.193	5.99	0.667	3.196	1.124	2.095	103	76
3180608	27	12	0	0	23.533	87	6.35	16.742	6.265	1.838	5.439	0.866	3.326	134	85
3180609	26	12	0	1	17.6693	68	7.57	16.317	2.832	0.3289	3.3905	1.5419	1.3115	114	77
3180610	23	9	0	1	20.0288		16.68	11.63	5.34	0.48	3.415	1.723	1.856	100	60
3180611	26	0	0	1	20.5457	78	4.98	11.447	5.45	1.714	3.921	1.221	2.464	122	85
3180612	26	9	0	1	19.1467	70	9.22	11.341	4.232	0.7496	4.3684	2.0345	1.8523	124	81
3180613	23	12	0	1	25.8022	76	3.45	12.493	3.882	0.842	4.19	1.705	2.538	115	67
3180615	21	12	0	0	20.83		9	10.414	8.101	0.7	4.587	1.731	2.485	100	70
3180616	24	12	0	1	18.3655	65	4.28	12.951	4.716	0.329	3.6	1.653	1.867	125	85
3180617	22	12	0	0	16.0231	62	7.21	16.897	6.143	0.393	3.624	1.412	1.688	115	74
3180620	23	12	0	1	17.6254	86	0.45	9.992	5.303	0.748	2.934	1.153	1.379	127	84
3180622	28	9	0	0	16.937	66	6.48	13.672	5.338	1.051	3.409	1.588	1.537	121	79
3180624	22	9	0	0	18.3143	71	25.25	12.423	4.666	0.514	3.292	0.751	1.908	121	86
3180625	22	9	0	0	19.5312	74	4.42	16.307	5.5684	1.3578	3.0966	1.1387	1.7269	115	81
3180629	22	0	0	1	26.0375		2.18	5.296	5.714	1.218	4.363	1.165	3.128	120	80
3180631	24	9	0	1	20.1348	72	4.8	9.161	4.8079	0.3704	3.2449	1.7959	1.6309	118	86
3180633	21	12	0	1	18.4265	66	4.4	4.247	2.061	0.485	2.948	1.598	1.835	107	59
3180635	20	9	0	0	20.8117	79	5.23	10.831	6.0274	1.0314	3.8614	1.8065	2.3959	120	85
3180640	25	12	0	0	19.313	70	6.88	7.062	5.805	1.12	3.633	2.141	1.588	130	79
3180645	26	9	0	1	22.0317	66	7.42	4.941	4.0724	0.5442	3.1148	1.0882	2.1354	100	60
3180646	25	9	0	1	22.0317		9.98	9.698	4.351	0.878	6.061	1.84	4.622	103	77
3180649	21	15	0	1	18.4265	64	10.85	4.321	3.719	0.588	3.743	1.576	2.321	97	64
3180650	22	15	0	1	16.6493	70	9.13	12.747	3.856	0.373	3.907	2.094	1.908	114	62
3180651	23	12	0	0	21.3675	76	4.44	19.063	3.681	1.528	3.551	1.282	1.97	122	87
3180653	22	12	0	1	22.1893		3.5	1.398	3.8192	0.3602	2.8759	1.7143	1.516	119	69
3180654	24	12	0	1	17.4818	60	3.19	20.26	3.718	0.48	4.287	1.997	2.302	107	69
3180655	27	12	0	1	19.7266	77	7.29	4.713	4.176	0.811	5.54	1.866	3.411	127	85
3180656	23	9	0	1	18.3249	66	0.99	8.973	3.961	0.658	3.087	1.275	1.721	120	67
3180659	29	12	1	1	18.902	77	2.85	9	3.637	0.507	3.928	1.677	2.466	115	84
3180660	26	9	1	0	20.3954	72	13.55	13.243	5.5643	0.9585	3.3873	1.5873	1.8387	119	80
3180663	25	9	0	0	19.052	71	5.82	15.566	3.66	0.366	3.565	1.792	1.978	136	86
3180664	31	12	0	0	22.6562	80	8.45	12.936						94	62
3180669	23.0009	12	0	0	23.1111	77	6.06	13.666	3.4813	0.5658	4.2442	1.6544	3.0828	115	70
3180670	25	12	0	1	20.0288	64	2.44	16.192	4.018	0.813	4.456	1.926	2.275	109	78
3180671	25	9	0	0	19.5717		5.85	26.493	2.394	0.257	2.422	1.559	1.044	100	60
3180672	24	9	0	0	19.1111	74	0	14.656	2.665	1.532	3.675	1.697	2.068	118	69
3180676	24	0	0	0	17.898	68	6.21	16.015	2.4122	0.5619	3.0085	1.5827	1.5947	98	59
3180677	23	12	1	1	24.7676	92	3.76	16.333	5.481	1.329	4.907	1.371	2.547	104	63
3180678	26	9	0	0	21.2585	79	7.97	18.633	4.757	1.198	4.725	1.424	1.903	117	74
3180679	29	12	0	0	18.9036	64	2.95	17.929	3.886	0.796	4.291	2.035	1.482	113	77
3180680	27	9	0	0	18.6709	68	10.46	3.655	4.653	1.272	3.145	1.055	1.795	116	75
3180682	23	9	0	1	20.7157	82	5.46	13.157	4.534	1.179	4.091	1.541	1.851	119	70
3180685	20	9	0	1	30.385	95	2.16	22.809	5.168	1.086	4.649	1.171	2.296	124	77
3180686	22	9	0	0	20.5457		9.03	10.318	3.248	0.685	4.221	1.949	2.336	130	80
3180687	26	12	0	1	19.6506	68	5.7	15.897	4.429	1.121	3.512	2.156	1.503	114	70
3180688	25	12	0	1	19.428	68	8.47	19.931	4.095	1.192	4.466	2.206	2.376	114	82
3180689	26	9	1	0	20.3244	76	2.53	12.996	3.684	0.621	2.768	1.333	1.474	102	66
3180690	24	12	0	1	18.75	66	7.71	14.149	4.849	1.079	4.291	1.289	1.81	109	64
3180691	25	9	0	0			3.49	14.106	4.773	1.097	3.551	1.466	1.693	111	79
3180692	28	9	1	0	22.6003	78	5.68	7.91	4.74	2.15	4.13	1.23	1.84	96	60
3180694	24	9	0	1	17.313	61	2.34	8.22	3.99	1.2	3.47	1.59	1.02	104	70
3180697	24	12	0	1	18.8271	66	7.22	8.5	2.88	0.41	2.92	1.31	0.84	117	73
3180700	27	9	0	1	20.1348	65	1.14	8.64	2.86	1.57	3.67	1.39	1.54	114	69
3180701	26	9	0	1	22.0317	70	1.62	9.06	2.68	0.82	3.8	1.99	1.2	107	68
3180703	24	9	0	0	18.4265	75	8.81	10.36	2.18	1.39	3.96	0.98	1.76	94	58
3180704	23	9	0	1	20.5457	68	3.24	12.6	2.24	0.58	4.58	1.47	2.09	107	66
3180705	25	9	0	1	21.3593	75	8.16	10.12	2.36	1.54	3.36	1.51	1.28	96	59
3180706	29	9	0	1	20.6905	66	6.94	9.59	3.76	0.61	4.2	2.08	1.21	130	74
3180707	26	12	0	1	18.5547	67	2.58	9.63	2.23	1.12	4.35	1.52	1.74	102	60
3180709	22	12	0	1	20	67	5.74	10.36	2.9	0.85	5.5	2.11	2.27	111	58
3180710	26	9	0	1	19.9481	69	2.54	9.02	3.01	0.55	3.1	1.44	1.1	107	73
3180714	23	12	0	1	19.1001	67	0.41	12.82	3.505	0.435	3.875	1.61	1.46	100	64
3180715	25	9	0	1	18.2563	71	1.28	18.58	4.02	2.19	4.13	1.27	1.55	130	78
3180716	24	12	0	1	19.6283	68	3.9	9.06	4.1	0.72	2.98	1.06	1.04	124	86
3180718	27	12	0	1	20.1348	67	3.89	9.22	0.22	0.61	0.17	0.05	0.05	105	70
3180719	24	15	0	1	18.026	64	1.39	18.99	4.43	1.74	4.05	1.4	1.76	105	74
3180721	23	15	0	0	20.1348	74	3.12	8.9	0.24	1.37	3.62	1.15	1.93	114	77
3180724	24	15	0	0	22.8269	70	7.34	8.9	3.49	0.49	3.53	2.02	1.12	113	64
3180725	24	9	1	1	24.4141	88	2.29	9.98	3.79	0.74	4.16	1.34	1.68	120	73
3180731	22	9	0	0	22.6003	82	6.12	8.5	3.56	1.01	3.795	1.265	1.52	120	79
3180732	21	12	0	1	20.5457	74	3.89	13.38						115	75
3180734	20	12	0	0	20.5078	67	1.13	10.82						116	69
3180735	24	15	0	0	20.83	78	2.45	10.08	3.89	0.98	5.47	1.83	2.1	112	76
3180736	28	15	1	0	21.3675	72	1.33	7.84	4.25	1.14	4.15	1.05	1.95	115	79
3180738	24	15	0	0	17.2584	67	1.34	10.26	3.045	0.73	2.93	0.885	1.225	103	61
3180741	27	15	0	1	21.3675	62	7.5	7.31	4.27	0.49	3.68	1.28	1.55	121	79
3180744	24	12	0	0	16.8889	64	0	7.57	4.35	2.97	2.92	1.16	1.14	98	70
3180747	27	9	1	1	20.8984	73	1.09	7.35	6.48	1	2.25	0.95	0.62	98	61
3180750	27	12	0	1	18.2563	66	5.62	13.81						111	79
3180751	23	9	0	0	20.2395	74	3.65	3.86						107	62
3180752	24	0	0	0			1.43	13.38						100	70
3180753	23	12	0	0	19.6506	70	2.09	8.22	3.56	0.8	3.09	2.6	1.72	114	79
3180754	22	12	0	1	15.7943	62	6.58	10.66						112	73
3180755	27	9	0	1	20.6297	69	3.43	9.55						125	74
3180756	23	12	0	1	18.2222	64	8.04	9.59						100	62
3180757	29	12	0	0	19.1746	62	5.94	9.76	0.04	3.15	12.41	4.32	5.81	115	76
3180759	23	12	1	1	17.9687	70	4.21	9.06	0.02	3.01	10.07	4.66	3.66	104	67
3180760	21	9	0	0	21.6413		3.73	8.25	0.54	2.42	8.1	3.52	3.32	100	65
3180761	26	12	0	0	21.0198	73	3.7	10.76	0.01	0.81	4.15	1.91	2.28	110	76
3180762	23	9	0	0	16.4366	67	3.79	7.98	3.82	4.06	10.53	4.19	4.41	116	82
3180763	23	0	0	1	21.6441		7.19							90	60
3180768	24	12	0	1	21.4844	73	6.97	16.25	1.93	3.37	13.34	4.03	6.07	108	74
3180770	24	12	0	0	16.0231	60	2.12	30.42						119	73
3180771	27	9	0	1	18.4265	67	5.16							100	67
3180772	24	12	0	1	17.9089	62	8.31	14.88						111	83
3180773	22	9	0	1	18.7962	66	2.01	22.81	0.09	0.69	5.03	1.61	2.15	94	74
3180774	24	12	0	1	21.2306	70	0	13.72	0.27	0.58	4.46	1.98	1.72	105	63
3180778	24	12	0	1	18.8189	66	6.07	18.58	0.46	0.35	3.83	1.66	1.54	115	79
3180779	20	9	0	1	19.563	70	0		0.21	1.48	3.13	1.09	1.23	125	73
3180782	26	12	0	0	20.7031	74	7.8	8.87	1.3	0.57	4.77	1.81	1.75	117	72
3180784	24	12	0	1	18.7652	69	11.49		0.04	0.41	3.52	1.96	1.28	115	72
3180785	21	9	0	0	19.0718	60	4.25		0.33	0.68	3	1.62	0.89	117	77
3180786	23	9	0	0	17.6254	66	11.28	8.61	0.11	0.36	1.73	0.97	1.31	116	80
3180787	22	12	0	0			6.05	6.51	15.46	4.68	10.59	4.12	5.23	109	64
3180788	25	12	0	1	22.0317	70	10.49	9.94						100	70
3180792	24	12	0	1	23.4375	84	8.52	12.957	4.376	1.335	4.564	1.867	1.635	117	67
3180794	25	12	0	0	21.9261	70	3.54	15.484	3.659	0.713	3.833	1.726	2.234	110	78
3180795	24	9	0	1			2.03	20.011	3.064	1.02	2.628	1.312	1.204	93	61
3180796	27	12	0	1	20.4444		11.44	7.852	5.353	0.882	3.873	1.23	1.941	120	70
3180797	26	9	0	0	19.433	72	6.51	17.566	4.585	1.171	4.506	1.434	3.043	117	73
3180798	25	15	0	1	20.1348	71	10.05	10.85	4.816	0.909	2.862	1.527	1.323	110	64
3180799	26	9	0	0	19.4734	69	4.1	17.763	2.847	1.344	4.32	1.499	2.437	111	68
3180801	29	9	0	0	26.0375	102	6.51	19.724	3.595	0.876	3.984	1.134	2.048	128	85
3180802	23	15	0	1	18.5178	70	7.57	13.557	4.189	0.644	3.217	1.758	0.884	106	62
3180803	22	9	0	1	21.0937	74	9.52	11.125	4.883	1.051	3.569	1.749	2.06	119	74
3180807	24	16	0	0	20.202	70	3.63	10.51	3.66	0.72	2.94	1.07	1.35	113	77
3180808	23	15	1	0			7.74	6.42	3.15	0.61	2.78	1.52	0.76	90	60
3180809	27	12	0	1	17.6898	67	4.97	7.98	4.12	1.08	3.08	1.41	0.9	115	78
3180810	25	12	1	0	19.6283	70	4.71	8.39						102	62
3180811	20	12	0	1	21.6311	73	5.35	10.46	3.85	0.9	4.47	1.48	1.69	128	79
3180812	23	12	0	0	22.0317	72	3.67	8.87	4.85	1.45	3.57	1.34	1.32	128	78
3180813	27	9	0	1	24.2452	81	2.89	7.02	4.31	0.9	4.3	1.09	1.81	122	70
3180814	24	12	0	1	23.634	80	5.78	8.25	4.62	0.92	3.34	0.88	1.42	130	89
3180817	23	12	0	0	18.591	68	5.23	8.57						120	72
3180818	27	15	0	1	19.9481	68	6.16	9.42	4.42	0.3	3.63	1.8	0.99	105	67
3180819	22	15	0	0	18.75	67	3.62	7.54	4.19	1.77	4.31	2.09	1.32	108	64
3180820	25	9	0	1	19.2277		7.64	8.46	5.03	0.69	2.96	1.26	0.93	110	70
3180825	21	9	0	1	22.4323	70	6.04	8.32	4.28	1.16	2.69	1.55	0.55	110	69
3180826	21	9	1	1	22.7732	80	13.91	10.61	4.6	1.23	5.27	1.07	2.01	106	63
3180827	28	9	0	1	23.5304	70	5.71	8.01	6.88	0.96	2.9	1.24	1.03	124	84
3180828	24	12	0	1	17.6022	60	7.7	7.25	4.85	0.28	2.86	1.11	0.82	98	57
3180830	22	9	0	1	21.2306	67	10.79	8.01	5.51	0.41	3.43	1.74	1.31	120	75
3180831	28	15	0	0	19.2277	66	4.33	8.68	4.12	0.84	4.08	1.63	1.62	99	61
3180832	26	9	0	1	17.5781	72	4.69	8.5	4.22	0.46	3.88	1.5	1.64	101	67
3180833	27	9	0	1	20.8889	68	4.16	8.94	3.88	0.53	4.31	2	1.28	123	88
3180834	24	9	0	0			4.79	8.25	3.76	0.3	4.5	2.16	1.55	110	70
3180837	22	12	0	1	22.4766	72	0.59	8.43	4.29	1.37	3.25	1.11	1.31	121	75
3180842	24	15	0	1	15.625	60	2.48	11.31	4.34	0.41	3.57	1.17	1.46	106	73
3180843	24	12	1	0	20.1951	67	11.19	7.31	4.71	0.57	2.31	0.95	0.57	130	80
3180849	26	0	0	1	18.4444		0.38	8.64	4.12	2.7	4.2	1.06	1.44	100	60
3180851	27	16	0	1	20.5457	65	8.44	8.94	3.73	0.48	2.97	1.32	0.89	111	74
3180852	25	9	0	0	19.2706	62	8.27	8.5	4.55	0.8	4.22	1.83	1.47	100	69
3180854	28	9	1	0	25.1486	90	2.62	6.93	4.17	1.67	3.91	1.36	2.81	122	71
3180856	22	6	0	1	21.7738	78	1.82	8.11	3.7	0.84	3.74	1.34	1.21	129	77
3180858	25	9	0	1	16.4062	63	0	8.94	5.04	0.98	3.68	1.33	1.05	104	62
3180859	31	12	0	1	21.2936		4.4	8.15	5.35	1.85	2.98	1.68	0.56	113	65
3180860	25	9	0	0	16.4444	57	5.81	8.15	4.15	0.54	2.69	1.07	0.95	118	76
3180862	20	15	0	1	17.5781	61	8.89	9.22	3.43	0.68	3.03	1.07	1.2	125	83
3180864	28	12	0	0	21.0937	73	3.97	9.98	2.94	0.55	3.16	1.46	1.08	114	70
3180865	24	9	0	1	18.3143	64	5.18	7.94	4.34	0.71	3.32	1.35	1.24	106	60
3180866	23	9	0	0	15.0216	56	11.43	6.36	4.43	1.03	2.74	1.22	0.76	100	59
3180870	26	9	0	1	19.5184	72	8.66	7.25	3.96	0.94	4.51	1.4	2.14	112	74
3180874	22	9	0	1	16.4237	70	6.13	7.98	6.01	0.39	2.92	1.55	0.86	121	78
3180875	23	9	0	1	20.7756	65	5.43	9.76	18.67	3.84	14.68	5.3	5.69	102	65
3180876	23	12	0	1	16.5289	62	5.69	9.46						115	81
3180878	23	12	0	1	18.342	64	3.22	13.81	0.05	2.09	13	5.49	3.7	120	64
3180880	21	9	0	1	23.1111	66	10.22	8.87						112	68
3180881	24	12	0	1	18.026	66	4.74	10.26	0.04	1.45	8.93	3.79	3.98	112	69
3180882	24	15	0	0	20.7008	71	5.04	8.75	0.12	2.79	8.56	3.11	3.57	125	85
3180885	28	12	1	0			5.26	9.98						110	60
3180886	24	9	0	0	18.75	70	9.23	9.3	3.76	1.29	4.25	1.51	1.46	126	78
3180888	24	9	0	1	21.7865		5.62	7.41						103	68
3180889	24	9	0	1	16.8242		6.37	9.02						112	70
3180890	27	9	0	0	16.8242	59	2.23	10.66	11.99	4.62	10.69	4.2	4.1	113	74
3180891	22	9	0	1	17.4818	71	6.18	7.81	9.32	4.16	12.19	4.44	5.14	94	57
3180895	22	9	1	1	17.5278	63	1.61	8.9	5.57	2.11	4.29	1.97	1.08	125	75
3180896	25	9	0	1	20	73	6.74	9.26	4.8	0.44	3.33	1.44	2.23	107	79
3180897	22	9	0	1	17.7999	64	2.88	8.98	8.24	0.67	3.14	1.36	0.93	108	76
3180898	22	12	0	1	20.5688	69	6.14	9.76	3.29	0.57	3.49	1.28	1.66	128	85
3180899	25	12	0	0	19.5717	75	7.43	10.08						109	62
3180901	23	12	0	1	18.026	67	8.49	9.89	2.68	0.33	3.24	1.29	1.43	107	67
3180906	32	9	0	0	19.5312	73	3.26	10.36	5.31	0.74	3.77	1.64	2.58	130	80
3180907	24	12	0	1	18.8271	67	5.67	8.11	3.49	0.77	3.13	1.16	1.25	106	76
3180909	23	9	0	1	22.1893	79	4.39	9.55						128	79
3180911	25	12	0	0	18.1818	68	4.75	7.61	4.53	1.33	3.44	1.2	1.04	109	70
3180912	27	15	0	0	18.4911	64	1.03	15.88	3.34	0.88	3.39	1.6	1.01	111	72
3180913	23	9	0	0	17.0392	65	10.1	11.09	3.59	0.22	3.75	1.75	0.84	114	81
3180916	31	15	0	0	21.4844	72	1.75	9.42	4.17	0.53	3.68	1.99	2.02	117	74
3180917	29	9	1	0	20.8117	73	5.96	9.8	4.07	0.65	3.69	1.24	1.39	109	67
3180918	25	12	0	1	20.7008	70	1.1	16.87	4.57	0.58	3.11	1.05	1.32	124	81
3180921	25	0	1	0			2.38	8.25	3.44	0.16	2.43	1.01	1.62	140	100
3180922	24	12	0	1	19.433	65	3.53		3.5	0.69	3.49	1.02	1.69	112	77
3180923	21	9	0	1	18.7305	72	2.8	8.32	4.5	1.25	2.91	1.245	1.89	107	73
3180924	24	12	1	1	19.1406	67	5.19	8.22	3.46	0.61	2.91	1.1	1.1	119	69
3180926	23	12	0	1	19.8791	67	1	10.31	3.6	0.53	3.4	1.39	1.23	119	69
3180927	22	0	1	1	21.8549		5.97	8.68	3.64	0.35	2.97	1.57	1.87	90	60
3180928	21	0	0	1	19.6283		2.6	9.76	3.51	0.53	2.73	1.37	1.76	80	60
3180929	23	9	0	1	17.1875	65	1.8	9.8	3.82	0.44	3.05	1.37	1.88	116	70
3180931	22	0	0	1	16.2331		1.76	7.54	4.44	1.49	4.06	1.45	1.5	90	60
3180932	23	12	0	1	18.4202	60	2.09	10.87	3.81	0.27	3.07	1.65	1.89	107	73
3180935	25	9	0	0	17.5781	66	4.23	7.57	3.77	0.89	2.04	0.68	0.8	106	64
3180940	21	9	0	1	17.7154		2.47	13.38	4.11	1.17	4.01	0.91	1.7	100	60
3180941	27	12	0	0	22.0604	72	4.62	8.25	4.71	0.59	3.82	1.25	1.18	115	71
3180942	34	9	1	1	21.4903	74	4.5	8.11						122	75
3180943	28	12	0	0	18.6709	66	8.25	8.18	3.86	0.56	3.46	1.77	0.91	108	61
3180947	20	12	0	1	21.0303	73	6.58	8.79	3.88	0.52	2.72	0.94	1.63	125	85
3180948	24	9	0	1	20.753	73	4.24	9.22	2.8	0.32	3	1.46	0.93	103	61
3180949	24	0	0	1	21.2279		0	11.86	2.83	1.07	4.11	1.11	2.97	100	65
3180950	21	9	0	0	24.0346	86	4.87	7.18	4.14	0.74	2.14	0.79	1.48	114	76
3180951	29	12	0	0	21.7555	72	4.05	10.46	4.86	0.7	3.43	1.62	2.29	105	63
3180952	26	9	0	1	21.2306	73	13.27	7.12	4.29	1.7	3.4	0.91	1.04	130	76
3180954	20	6	0	1	23.4375	82	7.84	9.67	4.04	1.9	5.08	0.96	2.49	113	71
3180957	23	9	0	1	18.4911	72	0	8.18	2.96	1.36	3.91	1.03	1.62	108	64
3180958	27	9	0	1	19.563	74	2.29	17.51	4.03	1.36	3.07	1.32	1.13	102	69
3180960	28	9	0	1	18.6667	64	3.36	10.36	4.51	0.35	3.14	1.45	1.32	114	67
3180961	23	6	0	0	19.2974	69	3.87	10.12	3.32	0.38	2.52	1.08	0.78	112	67
3180963	26	12	0	1	16.4237	61	3.98	9.76	3.12	1.56	3.47	1.41	2.04	117	63
3180969	24	0	0	0			2.45	15.2	4.91	0.77	2.9	1.48	1.88	110	65
3180970	22	10	0	1	23.1473	82	5.49	8.46	2.96	1.6	4.84	1.64	2.03	90	65
3180971	25	12	0	0	18.3594	66	7.71	11.92	2.97	0.41	2.88	1.82	0.82	111	77
3180973	24	12	0	1	21.0828	69	2.38	9.02	3.01	0.96	4.15	1.5	1.83	130	75
3180977	28	16	0	0	22.7233	76	2.23	10.82	0.94	1.78	4.23	1.31	1.53	108	74
3180978	24	12	0	1	19.0677	71	4.4	12.25						107	62
3180979	23	12	0	0	18.4911	70	5.47	12.18	0.79	0.93	3.76	1.37	2.46	106	70
3180982	23	12	0	1	19.052	68	1.91	10.87	3.21	0.42	2.31	1.15	0.69	95	60
3180984	32	6	0	0	19.91	66	3.2	9.59	4.43	0.43	4.12	1.68	2.38	113	74
3180985	24	9	0	1	17.1875	64	2.9	8.75	6.65	0.51	4.4	2.25	1.81	109	72
3180987	25	16	0	0	18.75	67	4.78	15.42	3.74	0.85	3.14	0.79	1.04	100	60
3180988	25	9	0	1	19.1111	66	3.37	9.46	4.86	3.06	2.51	0.91	0.7	109	64
3180992	23	12	1	1	16.1354	65	2.61	8.86	2.78	0.56	2.63	1.03	1.11	110	76
3180995	23	9	0	0	23.8281	81	5.14	7.61	4.93	0.97	2.28	1.87	1.37	112	65
3180996	27	9	0	1	18.75		3.48	6.86	7.61	1.19	3.6	1.82	1.02	100	60
3180998	25	15	0	1	19.6283	70	1.93	19.13	2.95	0.5	3.08	1.17	1.73	102	69
3181005	21	9	0	0	22.6667	72	4.08	9.5	6.49	6.43	6.17	1.12	4.47	105	60
3181006	24	9	0	0	19.6283	68	5.7	11.31	4.3	1.27	4.42	1.36	1.59	117	78
3181007	28	12	0	0	19.91	73	2.17	8.08	4.15	0.84	3.81	1.52	2.04	110	68
3181011	24	9	0	0	24.4444	75	5.25	8.53	4.54	0.93	3.18	1.23	1.05	122	82
3181015	24	16	0	1	16.6493	60	6.29	9.22	3.76	0.51	2.77	1.46	0.63	103	70
3181017	27	0	0	0			2.28	13.05	4.18	1.19	3.44	1	1.45	90	60
3181018	24	9	0	1	20.4294	76	10.13	8.36	4.18	0.59	3.37	1.34	1.25	109	70
3181021	24	12	0	0	18.4265	68	2.51	15.77	3.81	0.4	3.22	1.63	1.06	115	78
3181029	22	9	0	1	18.1955	62	21.48	10.98	2.67	3.05	3.93	1.78	1.16	111	68
3181030	26	9	1	0	24.3418	88	4.31	12.05	4.4	2.37	3.19	1.14	1.18	120	70
3181032	25	16	0	0	20.0288	75	6.85	11.43	5.35	1.83	4.86	1.95	1.9	123	79
3181033	24	12	0	0	20.1956	82	13.08	11.61	4.22	1.12	4.16	1.4	3.21	102	63
3181034	24	16	0	1	19.9219	69	4.02	11.86	3.84	0.7	3.61	1.56	1.46	120	78
3181036	26	16	0	0	18.662	70	11.7	9.38	4.91	0.99	4.21	1.87	2.78	90	60
3181037	28	16	0	0	20.3125	79	10.36	12.25	5.46	0.47	2.75	1.24	1.98	107	67
3181039	25	9	0	0	17.7778	74	3.75	9.38	5.36	1.11	2.89	1.27	0.77	102	66
3181040	24	9	0	1	20.5457	80	6.62	8.29	5.37	1.75	3.11	1.11	1.97	110	61
3181041	25	9	0	0	20.0777	75	2.22	13.13	4.47	0.8	3.01	1.47	2.1	118	70
3181042	31	9	0	0	20.7008	76	2.17	8.94	4.25	0.34	3.2	1.78	2.2	90	60
3181043	25	9	0	1	19.8141		11.13	10.87	7.08	5.83	4.49	1.58	1.63	130	70
3181044	25	12	0	1	16.609	75	6.56	13.05	4.71	1.57	2.15	1.47	1.42	100	70
3181045	24	9	0	0	24.6548	94	9.79	8.68	4.73	1.63	4.24	1.02	3.31	128	82
3181047	23	12	0	1	16.5289	63	5.71	8.39	4.58	0.49	3.01	1.71	1.93	95	63
3181049	26	9	0	0	17.5278	70	1.13	18.72	4.03	0.92	3.64	1.47	1.31	120	74
3181050	24	12	0	1	19.313	76	4.85	10.12	4.93	3.46	5.2	1.65	3.73	109	70
3181051	27	16	0	0	18.0802	76	8.6	11.37	4.24	0.58	3.34	1.64	2.48	107	74
3181052	23	12	0	1	21.7778	70	7.12	13.38	5.56	0.84	4.5	1.62	2.12	124	81
3181054	22	9	0	1	22.7444	75	5.59	9.14	4.61	2.38	4.93	1.01	2.13	112	73
3181055	28	9	0	1	20.0773	75	7.81	7.57	3.41	1.09	2.69	1.23	1.88	90	60
3181056	22	9	0	1	18.8189	78	4.23		3.36	0.73	2.68	1.05	0.96	110	68
3181058	22	9	0	0	17.7778	65	2.2	10.41	3.7	0.48	3.27	1.54	1.34	85	61
3181061	25	9	0	0	22.0386	79	5.75	9.8	5.4	1.36	3.7	1.48	2.64	116	75
3181063	25	15	0	1	19.6072	80	9.7	13.46	3.61	0.52	3.17	1.83	1.01	113	78
3181064	28	16	0	0	22.2656	78	4.28	8.32	4.14	1.26	2.64	0.95	1.77	130	89
3181067	24	12	1	1	18.4265	68	2.99	9.89	4.58	0.42	2.73	1.39	1.92	117	76
3181069	23	0	0	1	17.4449		10.51	11.67	2.95	0.17	2.8	1.55	1.18	120	80
3181070	30	9	0	0	21.6311	78	5.39	11.98	2.35	0.29	2.54	1.21	1.9	109	75
3181072	26	9	0	0	25.9107	88	6.57	10.22	5.2	0.67	3.15	1.17	2.33	111	75
3181074	24	16	0	1	16.4366	69	3.62	33.83	3.43	0.36	2.45	0.76	0.75	112	76
3181075	22	9	0	0	19.1953	72	12.04	8.11	4.17	0.89	2.94	1.04	0.98	106	87
3181076	21	9	0	0	22.0317	81	5	9.98	3.34	0.88	3.57	0.94	1.51	106	57
3181078	32	9	0	1	23.4375	72	6.92	7.61	5.52	0.28	4.32	1.46	2.66	107	78
3181079	28	12	0	0	19.4734	74	3.48	12.39	4.59	1.25	4.02	1.22	1.39	108	65
3181084	24	12	0	0	22.0741	74	11.95	7.74	4.59	1.73	4.1	1.37	2.85	111	80
3181086	23	12	0	0	18.026	70	5.06	8.75	4.63	0.28	2.11	0.79	0.95	101	60
3181087	21	12	0	0	19.1001	73	3.86	7.74	4.72	0.79	3.65	0.91	1.62	114	77
3181089	30	9	0	0	19.4734	72	10.19	7.91	4.23	0.3	2.72	1.29	0.94	123	80
3181090	27	9	1	0	22.4323	80	7.67	8.29	5.25	0.43	3.22	1.29	2	126	71
3181092	21	6	0	0	23.2335	78	7.32	8.68	5.43	0.6	2.66	1.6	1.62	117	77
3181093	28	15	0	0	22.3757	80	10.25	8.98	4.28	0.76	3.98	2.03	1.15	114	82
3181095	29	16	0	0	19.5312	70	1.99	32.6	5.17	0.32	3.15	1.45	1.18	103	67
3181097	26	9	0	0	21.3333	73	9.54	7.48	4.75	2.87	3.85	1.28	2.82	111	62
3181103	23	9	0	1	25.3906	89	4.5	10.92						120	80
3181104	22	12	0	1	16.4062	70	8.63	8.43	5.61	1.45	3.44	1.62	0.87	106	68
3181105	21	10	0	0	16.8475		3.7	12.82	4.05	0.47	2.91	1.48	0.87	90	60
3181107	22	12	0	0	20.4294	72	10.94	12.18	2.36	0.36	3.37	1.49	2	124	67
3181108	26	16	0	1	21.0937	73	2.06	16.12	2.54	0.42	3.87	1.59	1.47	118	70
3181109	27	9	1	0	19.1406	64	7.13	9.46	3.3	0.22	3.79	2.16	2.46	123	71
3181111	22	9	0	0	21.4844	70	6.34	8.83	3.58	1.27	4.37	0.94	2.33	118	79
3181112	24	16	0	0	19.6283	68	5.02	7.61	4.72	0.885	3.725	2.305	1.705	117	81
3181113	23	12	0	1	16.6468	60	1.01	10.71	4.8	1.43	3.23	1.04	2.45	118	82
3181115	29	12	0	1	17.7778	69	6.46	15.42	5.09	2.13	3.15	1.11	2.29	117	74
3181116	23	12	0	0	19.9293		4.67	7.05	4.76	1.77	4.3	1.26	1.83	100	70
3181117	26	15	1	0	20.0046	70	8.48	7.74	4.37	1.89	4.04	1.67	1.47	126	80
3181118	22	12	0	1	20.4491	75	6.06	8.36	5.17	0.44	3.08	1.61	2.16	126	74
3181120	25	15	0	0	19.6511	70	4.76	8.94	4.25	1.42	3.91	1.69	1.42	124	70
3181121	29	16	0	0	17.8465	73	8.73	9.06	4.37	1.61	5.61	1.98	2.03	130	80
3181122	25	12	0	1	21.9553		14.66	8.57	6.86	1.6	4.33	2.17	1.58	105	65
3181123	24	9	0	1	19.6283	70	4.99	9.18	6	1.01	2.85	1.55	1.79	100	65
3181124	24	12	0	0	20.8117	75	10.17	7.94	7.79	0.65	3.44	2.15	2.38	127	86
3181126	26	12	0	1	35.1331		5.54	8.75						100	60
3181127	26	12	0	1	22.3133	78	4.45	6.72	5.21	0.94	4.08	1.86	2.07	120	80
3181128	23	12	0	1	19.2277	70	7.41	7.44	4.22	0.86	2.63	0.12	0.98	111	65
3181129	23	9	1	0	21.2183	83	6.22	8.87	5.45	1.22	3.4	1.24	1.97	130	80
3181130	24	12	1	1	18.662	74	6.2	7	5.16	0.65	2.05	1.24	0.94	107	68
3181131	23	9	0	0	24.0346	85	0.79	8.83	4.86	1.97	3.36	0.94	2.22	117	81
3181132	27	12	0	1	20.3125	77	7.98	7.69	5.16	0.67	3.21	2.02	1.05	130	80
3181136	26	15	0	0	25	78	5.81	6.83	4.16	0.88	2.03	1.17	1.1	119	70
3181137	23	12	0	0	20.6667		4.57	7.92	4.57	1.09	3.29	1.76	1.81	100	60
3181138	24	12	0	0	21.3039	75	3.01	8.54	4.77	0.65	3.4	1.77	1.72	136	88
3181139	25	16	0	0	20.0288	73	19.42	9.59	5.01	0.8	3.01	1.72	1.39	130	83
3181142	22	9	0	0	20	70	3.56	6.9	5.44	1.25	3.02	1.36	1.5	102	57
3181144	22	9	1	1	18.026	72	7.06	12.27	7	1.16	3.41	1.91	1.86	119	75
3181145	24	9	0	0	17.9982	76	1.67	9.36	4.62	1.32	2.95	1.22	2	113	72
3181146	25	12	0	0	19.9792	64	3.77	15.61	5.03	1.06	4.32	1.83	2.37	121	81
3181148	22	9	0	0	20.3244	71	4.38	7.33	4.45	0.97	2.82	1.65	1.4	100	60
3181151	24	15	0	0	17.5781	68	2.26	9.84	4.26	1.07	2.83	2.21	0.99	110	82
3181152	25	15	0	1	18.3594	69	2.19	12.6	3.93	1.81	4.23	1.79	2.67	124	90
3181154	23	9	0	0	23.74	78	4.02	8.58	4.74	0.71	2.83	1.6	1.17	110	77
3181156	25	9	0	0	24.0882	84	4.48	7.95	5.18	0.9	3.6	1.58	1.99	113	74
3181158	20	9	0	1	18.3143	64	13.5	6.86	5.2	1.51	3.58	1.93	2	116	80
3181160	23	12	1	1	21.6441	78	8.5	8.3	2.91	1.03	3.79	1.58	1.84	129	72
3181163	27	16	0	0	17.3134	66	3.4	6.76	6.18	3.01	3.94	0.91	2.64	116	77
3181166	23	12	0	1	21.0828	70	3.62	10.65	3.28	0.77	2.84	1.45	1.28	129	85
3181169	25	12	0	1	19.313	49	6.87	8.15	5.2	0.69	3.21	1.4	1.59	116	79
3181171	25	16	0	1	18.2868	64	7.96	8.87	4.98	1.82	3.34	1.83	1.63	119	79
3181172	21	9	0	1	17.2879	59	6.79	7.95	5.57	1.03	3.73	1.63	1.88	102	62
3181173	21	12	0	0	21.573	76	6.18	7.95	4.24	1.48	3.82	1.59	2.14	113	85
3181177	22	9	0	1	18.6268	67	6.37	8.42	4.94	0.67	1.88	0.97	1.02	113	76
3181181	26	9	0	1	17.7462	49	8.66	7	4.77	0.72	3.76	1.26	2.25	117	76
3181182	23	9	0	1	19.0274	65	0.24	6.12	4.74	1.7	4.1	1.48	2.94	120	80
3181185	25	9	0	1	18.0662	63	10.91	7.67	2.6	0.55	3.42	1.9	2.13	127	80
3181187	24	12	0	0	17.1468	63	16.86	10.15	2.13	1.23	4.13	2.1	2.71	112	73
3181188	27	9	1	0	21.9363	70	7.54	6.72	0.17	0.41	3.88	2.44	2.22	120	80
3181190	21	12	0	0	21.4844	72	7.88	8.34	4.08	0.61	3.85	1.45	2.75	119	74
3181191	27	12	0	1	19.6283	67	5.18	6.26	5.94	0.85	3.39	2.05	2.16	127	84
3181196	26	12	0	0	21.6441	73	9.72	7.29						110	70
3181197	24	12	0	1	19.8141	78	4	7.22	4.13	1.01	3.35	1.7	2.28	108	75
3181198	21	12	0	1	17.7154	78	8.29	8.79	3.45	0.9	3.18	1.23	1.98	125	83
3181199	23	12	0	1	16.7969	68	9.23	7.44	4.88	2.22	4.02	1.61	2.43	102	82
3181200	25	9	0	1	19.6506	69	6.51	9.55	3.19	1.18	3.62	1.07	2.52	128	74
3181201	24	12	0	1	18.2262	70	5.63	6.51	3.76	1.58	4.56	1.93	2.66	121	80
3181203	27	15	0	1	19.1953	65	14.39	7.18	5.08	0.69	3.42	2.39	2.19	120	80
3181205	24	9	1	1	18.026	65	4.68	7.15	6.44	1.1	4.57	2.06	2.42	118	83
3181206	26	16	0	0	20.6612	71	0	7.22	5.56	0.55	3.95	1.81	2.66	120	80
3181208	28	9	0	1	21.2084	68	0.73	11.2	4.48	0.51	4.09	1.56	2.81	121	84
3181211	24	9	0	1	20.4444	68	5.86	8.03	4.68	0.95	2.97	1.7	1.71	114	80
3181213	24	15	0	0	16.8663	60	11.67	7.92	4.6	0.84	3.18	1.78	1.52	111	76
3181214	24	12	0	1	19.5312	70	2.18	11.27	4.84	1.06	4.5	2.36	1.95	136	90
3181215	22	12	0	1	18.4911	61	8.25	7.58	4.86	0.94	3.7	1.7	1.84	130	74
3181216	28	12	0	0	24.3865	79	7.82	7	4.62	1.24	3.47	1.27	2.24	110	67
3181217	26	15	0	0	20.8117	65	6.09	7.77	7.43	1.16	4.04	1.33	2.46	90	60
3181219	24	9	0	1	18.662	73	4.49	6.97	4.62	1.58	3.85	1.41	2.05	119	71
3181221	25	9	0	0	19.1111	69	4.19	8.79	5.34	1.17	3.37	1.55	1.75	117	77
3181246	24	9	0	1	19.91	68	7.68	6.65						113	78
3181247	24	9	0	0	21.9138	76	1.46	9						119	67
3181249	21	9	0	1	17.9687	68	11.63	8.15						120	82
3181251	39	6	1	0	16.6493	62	6.98	6.93	4.19	0.66	3.05	1.74	1.54	100	61
3181252	21	9	0	0	22.4766	74	6.14	10.42	4.5	2.19	3.26	1.55	1.67	130	78
3181253	21	9	0	0	18.7305	66	6.42	9.89	4.98	1.58	3.97	1.59	2.72	117	77
3181254	26	16	0	0	18.0662	77	10.85	10.54	3.4	0.9	2.92	1.5	1.56	125	90
3181257	25	9	0	1	20.9572	84	10.19	8.34	4.77	0.7	2.36	1.25	1.21	116	81
3181259	26	9	0	1	17.4818	66	10.4	6.54	4.7	1.38	3.7	1.42	2.15	101	65
3181263	21	12	0	1	18.4911	70	4.69	8.18	4.6	3.45	3.4	1.05	1.25	117	70
3181264	25	12	0	1	16.8242	66	2.45	10.37	5.95	1.08	4.31	2.2	1.19	125	81
3181267	24	12	1	0	18.4265	65	6.47	7.44	4.38	0.4	3.46	1.85	0.89	114	79
3181268	26	9	1	1	17.2584	71	6.29	8.46	3.22	0.88	2.65	1.48	0.91	133	83
3181269	22	12	0	1	20.0288	67	4.29	7.62	2.66	1.33	4.52	1.86	1.7	125	74
3181271	23	12	0	1	20.83	70	6.86	6.76	5.025	4.13	3.375	1.35	0.995	130	80
3181272	24	12	0	1	20	75	4.87	8.03	4.38	1.11	2.9	1.16	1.05	130	86
3181274	27	12	0	0	19.2837	74	4.55	8.07	4.46	0.65	4.06	1.43	1.48	110	69
3181276	26	12	0	1	23.2434	78	7.47	9.13	4.3	0.6	3.71	2.27	1.31	130	80
3181280	25	9	0	1	24.2187	78	3.72	11.08	3.59	1.7	3.08	1.15	0.96	115	79
3181282	21	12	0	0	24	70	4.02	9.94	4.39	0.91	4.06	1.91	1.52	124	78
3181285	26	9	0	1	18.1787	66	6.08	11.75	5.34	0.43	4.81	2.29	1.75	124	85
3181288	24	12	0	1	18.6667	67	6.44	8.03	2.46	1.45	5.35	1.65	3.13	112	72
3181289	23	12	0	0	19.3821	70	6.16	9.64	1.71	0.81	2.37	1.06	1.4	126	82
3181292	41	9	0	0	26.2227	82	4.09	9.31						130	90
3181295	24	9	0	1	20	68	9.12	8.54						100	70
3181299	24	9	0	0	17.898	68	4.9	7.73	3.6	1.46	3.94	1.63	2.36	125	82
3181301	26	0	0	0			7.62	10.54	3.25	1.28	4.75	1.88	2.58	110	60
3181302	24	9	0	1	18.026	65	8.2		4.12	1.36	3.48	1.3	1.91	123	80
3181303	26	12	0	1	24.4141	78	6.19	6.69	4.03	0.69	2.2	1.28	1.05	107	72
3181306	29	3	0	0	20.6667	63	8.25	7.25						120	80
3181308	22	12	0	1	20.0288	72	4.27	7.08						120	80
3181312	25	12	0	0	19.4771	75	3.11	9.45						112	62
3181316	22	9	0	1	25.6312	72	5.8	9.79	5.59	3.07	3.17	0.82	2.22	130	74
3181320	25	9	0	0	17.4818	64	1.96	14.25	4.65	0.87	2.31	0.91	1.5	127	77
3181321	28	15	0	0	20.061	70	6.26	8.11	4.09	1.25	3.44	1.5	2.21	116	80
3181329	25	9	0	0	23.4375	84	8.34	7.18	4.89	1.33	3.16	1.08	1.88	130	80
3181331	24	12	0	0	24.3496	76	6.6	8.46						118	80
3181334	24	12	0	0	18.662	64	6.43	8.46	1.99	0.98	3.75	1.66	1.95	117	76
3181337	21	0	0	0			1.05	11.75	3.21	1.04	3.19	1.46	1.4	100	60
3181338	26	15	0	1	23.0112	78	8.25	9.74	0.975	1.44	4.525	1.195	2.9	118	76
3181344	23	15	0	1	20.5693	72	5.18	8.62	4.1	0.83	4.01	1.56	1.66	118	76
3181348	24	12	0	1	18.5901	68	6.79	14.84	1.57	0.8	2.42	1.54	1.06	117	75
3181352	23	9	0	1	22.5827	79	10.53	7.69	3.16	0.59	2.39	1.36	1.3	114	65
3181353	21	0	0	0	17.1875	60	4.82	7.73	4.67	0.86	3.305	1.595	1.84	118	75
3181356	26	12	0	0	17.878	70	11.6	9.04	4.13	1.43	4.17	1.17	2.84	116	72
3181357	28	12	0	1	21.7555	73	10.77	7.36						118	65
3181358	25	9	0	1	19.5556	72	7.71	9.945	4.51	0.78	3.85	2.04	2.03	85	59
3181364	25	9	0	1	18.026	66	6.41	6.65	5.03	0.69	3.305	1.295	1.61	120	80
3181370	27	12	0	0	20.83	39	6.18	10	2.89	0.72	2.53	1.71	1.23	126	73
3181375	24	9	1	0	18.8271	68	7.43	13.19	3.51	0.19	3.35	1.59	1.15	100	60
3181379	26	12	0	0	20.0773	74	5.65	13.9	1.9	1.16	4.36	1.33	3.27	106	76
3181380	23	0	0	0			26.6	13.54	4.16	1.57	3.58	1.58	1.09	110	60
3181382	26	9	0	1	18.6892	80	3.83	11.99	5.36	0.66	4.05	1.56	2.57	113	69
3181383	23	9	0	0			3.87	12.19	4.73	0.6	3.2	1.43	1.8	100	70
3181384	22	9	0	0	19.433	77	5.59	9.47	5.65	5.37	4.66	1.09	3.19	119	81
3181386	22	12	0	1	18.4911	69	3.23	14.8	3.63	1.33	2.75	1.48	0.92	114	80
3181393	22	9	1	0	19.2234	70	0	12.34	5.59	0.82	2.11	1.16	1.32	100	60
3181396	27	9	0	1	20.8117		9.6	10.33	4.89	1.32	3.98	1.89	1.42	129	85
3181397	27	16	0	0	19.9219		8.16	7.4	4.93	0.86	3.06	1.61	1.49	110	72
3181402	22	9	0	1	19.1953		0	28.38	4.2	0.48	2.27	1.13	0.36	100	70
3181405	26	16	0	1	19.1406	65	7.97	8.56	4.61	1.26	3.19	1.32	2.13	87	56
3181408	26	15	0	1	17.2248	68	7.3	10.18						100	72
3181410	25	12	0	0	20.3125	77	2.89	25.66	6.27	1.14	4.61	1.62	3.52	120	74
3181414	25	16	0	0	19.0451	70	2.63	8.34	3.79	0.88	3.37	1.65	1.94	105	69
3181416	25	15	0	1	22.2656	74	6.38	8.66	4.86	1.81	3	1.55	1.74	112	67
3181417	24	12	0	1	18.9619	74	6.47	9.5	4.04	1.48	4.78	1.24	2.51	124	83
3181419	26	9	0	0			4.65	5.49	3.73	0.86	2.82	1.24	1.67	90	60
3181420	29	9	0	0	19.5312	74	12.72	7	5.08	0.96	2.57	1.11	1.58	110	69
3181421	27	12	0	0	20.3125	78	14.4	9.13	4.71	2.06	3.79	1.96	1.35	102	67
3181423	21	15	0	1	25.2826		3.07	8.22	5.14	1.41	3.27	1.26	2.04	110	60
3181429	27	15	0	0	20.9572	73	7.38	10.2	3.91	0.71	2.63	1.35	1.45	107	70
3181430	23	12	0	1	22.4766	84	1.33	28.335	5.29	1.08	2.1	0.84	1.56	92	58
3181431	25	15	0	0	19.5312	70	5.28	9.74	4.92	0.87	4.05	1.63	2.75	107	65
3181438	24	15	0	0	23.5556	57	4.88	12.2	5.34	1.02	2.88	1.21	1.98	104	70
3181439	28	9	1	0			7.37	9.18						100	60
3181443	25	12	0	0	23.2434		5.85	11.68	4.51	0.99	2.52	1.08	1.57	110	70
3181448	22	9	0	0	22.8928	81	6.29	7.62	5.7	1.39	3.45	1.42	2.11	100	70
3181450	24	9	0	0	17.9687	62	7.13	7.84	3.7	1.6	2.94	1.28	1.83	100	70
3181452	27	0	0	0	15.1111	56	4.34	11.75	4.3	0.86	2.79	2.16	1.25	100	70
3181453	24	15	0	0	21.0828	70	4.37	9.89	4.61	1.94	3.92	1.65	2.49	98	58
3181455	24	9	0	1	21.5287	77	7.47	8.75						95	70
3181456	24	9	0	0	18.902	68	6.09	10	3.58	1.61	3.12	1.1	2.13	95	60
3181458	23	9	0	1	23.1111	70	2.15	10.2						95	60
3181460	28	15	0	1	17.6254	66	7.92	10.65	5.25	1.285	2.17	0.945	1.17	100	70
3181464	27	9	0	0	24.4352	80	9.48	11.01						100	60
3181466	23	0	0	0			6.85		5.69	0.94	2.67	1.62	1.2	120	80
3181467	27	9	0	0	21.6311	75	5.7	9.27	3.78	1.47	3.81	1.52	2.28	100	60
3181468	22	9	0	0	22.6562	85	10.23		4.3	1.69	2.18	0.83	1.37	90	60
3181471	26	12	0	0	20.7031	75	9.15	7.33	4.74	0.81	3.16	1.54	1.84	100	60
3181472	25	9	0	0	17.6254	61	7.78	7.92						100	60
3181480	25	15	1	0	19.3337	70	3.74	6.97	5.25	1.19	2.86	1.29	1.57	95	60
3181481	24	9	0	0	18.0662	63	5.7	11.08	4.7	0.74	2.83	1.63	1.51	105	70
3181482	23	9	0	0	20.3125	75	4.35	12.77	4.71	1.75	3.32	1.43	2.21	95	60
3181483	24	9	0	0	24.3948	75	3.67	5.74	8.13	3.41	3.4	1.45	2.06	103	60
3181484	30	9	0	0	19.4734	85	6.05	7.92	3.61	0.89	2.93	1.65	1.95	100	60
3181486	22	9	0	0	23.2335	85	10.7	9.27	4.74	1.74	2.52	1.32	1.5	96	50
3181489	24	12	0	1	19.313	68	8.45	9.18						90	60
3181490	25	9	0	0	22.3478	74	4.92	8.96	4.93	1.12	2.97	1.2	1.18	100	60
3181491	23	12	0	1	22.3674	74	4.03	7.51	4.99	1.34	2.57	1.37	1.75	96	52
3181494	33	9	0	0	21.0828	70	2.83	9.79						100	60
3181495	24	9	1	0	18.591	63	7.09	6.54	5.175	0.93	3.375	1.25	1.715	100	50
3181499	24	9	0	1	21.9261	84	3.05	9.84	4.9	0.52	3.77	1.49	1.6	100	60
3181502	31	12	1	0	20.5457	71	3.72	7.69	8	0.73	3.67	2.01	1.24	96	60
3181503	22	12	0	0	18.4911	66	6.33	8.5	3.81	0.8	2.8	1.54	0.9	96	50
3181505	30	12	0	0	18.75	65	4.15	12.44	5.54	1.25	3.97	1.15	1.8	100	50
3181506	25	9	0	1	19.9481	74	6.64	9.36	4.68	0.54	3.12	1.24	1.32	90	60
3181508	30	9	0	0	17.8506	70	3.23	8.42	4.15	0.31	3.81	1.68	1.57	95	60
3181515	23	0	0	0			5.27	9.31	3.93	0.26	2.7	1.35	0.93	120	80
3181517	28	9	1	0	21.9363	83	5.97	9.99	4.55	0.99	4.03	2.48	1.21	95	50
3181520	31	9	0	0	17.898	60	7.97	7.95	3.96	0.75	3.81	1.43	1.42	96	50
3181521	22	9	0	0	18.7305		10.4	7.92	4.41	1.23	3	1.35	1.37	120	80
3181525	25	9	0	0	20.0288	73	5.12	8.91	4.89	0.8	3.81	1.75	1.06	95	50
3181527	22	9	0	0	19.9792	60	9.33	6.44	6.05	2.14	2.39	1.05	0.85	95	50
3181530	27	9	0	0	18.026	65	5.35	8.5	4.08	1.28	2.86	1.11	0.96	95	50
3181531	22	9	0	0	21.7778		5.64	7.99	4.95	1.46	3.4	1.19	1.4	100	60
3181536	26	15	0	0	24.4444	70	7.5	8.07	4.99	1.07	3.94	1.6	1.61	100	60
3181537	24	9	0	0	24.7475	80	17.04	8.15	4.1	1.24	2.94	1.44	1.74	100	70
3181538	22	9	0	1	25.3333	77	7.25	10.26	5.54	1.77	2.88	0.89	1.59	105	60
3181540	23	15	0	0	19.1953	66	14.5	7.69						105	60
3181541	37	9	0	0	17.313	55	12.71	7.54	4.1	1.91	2.79	1.26	1.39	105	60
3181547	26	9	1	0	17.9204	60	7.8	8.7	3.56	0.97	2.4	1.43	1.32	106	70
3181550	23	9	0	0	19.1327	77	2.18	8.91						108	56
3181551	23	9	0	1	20.9644	76	3.63	9	4.4	1.44	2.74	1.13	1.72	106	53
3181552	22	9	0	1	19.052	74	3.67	8.96						108	65
3181553	25	9	0	1	21.6413	70	1.75	11.82	4.84	1.37	2.95	1.43	2.32	105	60
3181554	26	16	0	1	19.2894	70	5.87	7.44	2	0.99	2.66	1.45	1.66	108	60
3181558	32	9	0	1	19.91	60	6.83	9	4.98	0.51	3.62	1.48	1.46	105	60
3181559	24	9	0	1	20.4294	65	5.57	7.8	4.58	1.94	4.34	1.43	1.65	105	60
3181560	24	9	0	1	19.1467	71	3.29		5.16	1.28	2.5	1.36	0.77	105	65
3181561	27	9	0	0	17.0529	61	8.69	7.84	5.1	0.78	2.9	1.64	0.86	105	65
3181562	24	9	0	0	16.0037	60	8.35	7.8	6.27	0.67	2.16	1.62	0.94	105	60
3181563	25	9	0	1	20.9566		3.4	9.36						113	71
3181567	27	12	0	1	18.8271		3.62	8.91	4.36	0.9	3.09	1.77	1.66	100	70
3181568	24	9	0	1	19.4771	68	8.45	7.95	4.82	0.73	3.04	1.69	1.59	108	65
3181570	21	9	0	0	22.5069	69	3.82	9.45	6.34	2.25	3.23	0.81	2.5	105	65
3181571	22	9	0	0	20.9313	79	4.22	7.99	4.94	0.83	2.34	1.27	1.68	108	60
3181575	23	9	0	1	19.91	65	6.13	9.5	4.82	1.97	2.37	1.3	0.9	108	70
3181576	25	9	0	1	20.0288	75	4.83	8.58						108	75
3181577	27	9	0	0	20.202	81	12.69	8.15	4.22	1.41	4.5	1.68	3.32	108	70
3181578	23	9	0	0	16.7311	58	6.9	7	5.03	1.16	2.44	1.16	1.44	108	70
3181580	25	9	0	1	19.6506	65	7.59	7.95	5.77	0.88	2.35	1.68	0.89	108	70
3181652	23	15	0	1	18.3143	65	4.93	17.05	3.13	0.46	3.09	1.34	1.7	106	59
3181655	24	9	0	1	22.2222		9.49	12.79	2.16	1.22	2.65	1.2	1.64	95	60
3181657	22	9	0	1	19.0311	65	3.57	10.49						100	60
3181664	22	0	0	0			7.06	9.88						120	80
3181665	25	9	0	0			3.97	9.25	4.04	1.59	3.05	1.68	2.17	106	72
3181668	27	16	0	0			4.7	24.02	5.99	0.63	3.12	1.84	2.02	123	70
3181669	27	15	0	0			8.04	9.6	4.44	0.62	3.49	1.24	2.76	114	76
3181671	25	12	0	0			8.8	8.95	4.74	1.58	2.61	1.05	1.52	127	82
3181673	21	12	0	1	20.2395		0.94	15	3.51	0.47	3.92	1.62	2.59	96	72
3181676	29	16	1	0			2.5	12.95	5.25	0.72	4	1.2	1.76	114	80
3181680	24	15	0	0			7.21	9.83	4.98	0.5	2.82	1.59	1.86	106	70
3181682	24	12	0	1	20.3428		5.85	9.2	4.54	1.01	3.58	1.36	2.44	100	60
3181683	23	12	0	1	31.1111		5.21		6.33	2.15	3.89	1.16	2.73	119	75
3181687	24	0	0	0			5.63	12.48	4.46	1.59	3.36	1.2	1.98	100	60
3181695	30	15	0	0			11.44	10.49						122	84
3181700	25	9	0	0			7.39	11.92	4.47	1.23	3.24	1.26	1.24	115	78
3181702	21	12	0	1	18.5529		10.88	9.79	5.18	2.55	4.97	1.27	3.83	119	75
3181705	25	9	0	0			10.63	10.76	5.05	0.8	2.86	1.5	1.99	99	58
3181706	24	15	0	0			7.11	10.43	5.34	0.34	2.46	1.13	1.66	102	62
3181707	23	9	0	0			6.66	10.43	5.21	1.72	3.9	1.18	0.76	110	70
3181708	26	9	0	1	21.4844		13.06	9.29	5.59	0.55	3.6	1.78	2.24	123	82
3181709	25	12	0	1	20.0288		8.57	9.69	5.24	1.61	3.98	1.88	1.57	112	73
3181710	28	0	0	0			3.48	4.84	5.69	0.45	3.05	1.22	1.35	110	80
3181712	27	15	0	0			7.04	11.72	4.73	0.77	3.59	1.64	2.43	110	78
3181714	22	12	0	1	19.1467		5.94	9.88	5.22	0.32	2.44	1.17	1.62	95	65
3181716	32	9	1	1	19.428		7.84	12.05	7.07	0.51	3.14	2.05	0.64	130	80
3181717	25	6	0	0			5.36	23.81	4.21	0.77	2.92	1.42	2.11	99	60
3181719	28	15	0	1	22.1003		7.93	12.71	3.76	1.29	2.68	0.66	1.01	120	79
3181720	23	9	0	0			6.34	11.46	5.08	1.08	3.45	1.1	2.41	115	75
3181722	24	0	0	0			8.39	13.28	5.79	1.91	2.74	1.37	0.93	100	60
3181728	25	12	0	0			8.84	8.95	4.84	0.57	3.2	1.82	2	115	67
3181729	25	9	0	0			5.24	10.08	4.36	0.67	3.63	1.91	2.63	130	80
3181732	22	9	0	1	18.3975		7.45	11.28	4.93	0.5	2.68	1.55	1.86	116	73
3181733	25	9	0	0			1.68	11.59	4.4	1.06	3.46	1.25	2.04	124	60
3181734	23	9	0	0	20.0288		8.37	14.8	4.92	0.94	2.87	0.99	1.02	116	67
3181735	26	12	0	0			1.91	9.93	6.54	0.48	2.7	1.36	0.87	110	69
3181738	26	15	0	1	20.1733	70	8.79	9.51	5.65	0.46	3.27	1.2	2.36	123	80
3181743	21	12	0	1	21.6441		8.21	9.83	5.09	3.04	3.37	1	1.37	126	80
3181744	27	16	0	0			9.47	10.08	4.7	1.42	3.37	1.44	1.15	103	65
3181746	24	9	0	1	18.0662		10.93	9.65	5.28	3.23	4.75	1.65	1.92	117	81
3181747	22	12	0	1	21.9899		5.12		3.7	1.49	3.22	1.205	2.07	100	60
3181751	25	0	0	1	24.0346		6.54	9.56	6.9	0.81	3.05	1.2	1.36	103	61
3181752	26	0	0	0			6.68	11.22	4.56	1.74	4.73	2.12	3.35	119	68
3181755	24	16	0	0			8.6	8.44						100	62
3181758	26	0	0	0			6.68	10.38	4.92	0.91	3.58	1.51	2.46	120	80
3181759	19	12	0	0			2.98	13.28						124	82
3181760	20	10	1	1	19.3359	66	9.61	10.54	5.36	0.31	3.61	1.72	1.81	100	70
3181762	23	12	0	0	22.1367		8.9	9.93						134	85
3181763	23	0	0	0			7.36	9.6	4.22	1.66	2.73	1.18	1.73	100	60
3181764	20	9	0	0			9.11	8.75	4.81	0.3	3.23	1.57	2.2	102	59
3181778	23	9	0	0	19.1406	68	4.44	11.65	4.63	0.93	3.22	1.185	2.27	120	71
3181779	27	9	0	1	19.4734	69	11.5	9.98	7.92	0.19	2.71	2.03	0.61	120	80
3181781	23	12	0	1	21.4844		2.37	13.36	5.32	0.41	2.92	1.51	1.91	117	64
3181785	26	12	0	1	20.1733	72	6.26	14.19	4.05	0.78	2.86	1.56	0.93	110	72
3181786	25	12	0	1	18.776		6.14	14.29	4.35	0.48	2.97	1.77	1	115	74
3181788	20	9	0	1	17.8167		3.67	16.3	4.67	0.46	2.51	1.21	1.87	110	69
3181790	27	12	0	1	19.9219	70	10.11	9.51	6.99	0.9	3.43	1.76	2.11	106	67
3181791	24	12	1	0			6.67	13.54	5.34	0.54	3.13	1.68	2.02	123	85
3181793	21	9	0	0			6.63	8.83	4.69	0.56	2.46	1.24	1.46	112	66
3181796	21	9	0	1	21.7865		11.31	13.19	4.85	0.88	2.8	1.34	1.87	113	63
3181797	21	9	0	0			3.1	11.22	4.95	0.38	3.11	1.69	1.68	119	63
3181798	24	12	0	0			5.17	10.87	6.14	1.6	3.34	1.58	2.47	130	84
3181799	23	12	0	0			5.23	11.46						107	74
3181800	23	9	0	0			1.78	15.35	5.84	1.05	3.75	1.19	2.68	110	70
3181803	27	9	0	0			5.03	12.05	5.2	0.77	3.46	2.13	0.91	134	80
3181804	31	9	0	0			0.71	11.22	5.51	2.68	3.67	1.74	1.21	125	78
3181806	24	12	0	1	17.7778		2.59	12.34	5.4	0.46	3.72	1.13	2.86	112	80
3181810	26	9	0	0	22.8624		8.72	10.13	5.32	1.41	2.82	1.18	1.18	124	80
3181812	22	0	0	0			8.49	10.43	4.79	4.38	3.44	1.33	1.31	100	60
3181813	23	9	0	1	21.3333		6.21	11.22	5.06	1.93	3.33	1.36	1.85	118	63
3181816	23	12	1	0			6.22	9.2	5.75	1.39	3.14	1.54	1.88	125	73
3181817	24	9	0	0			8.86	11.16						105	62
3181820	23	15	0	0			8.4	3.09	4.62	1.21	2.35	1.21	1.48	103	68
3181822	22	9	0	0			6.78	10.18	4.75	0.3	3.88	2.18	1.25	125	62
3181823	29	9	0	0			11.93	8.29	6.63	1.5	4.24	1.24	2.79	119	77
3181825	27	0	1	0			2.36	10.18	5.37	4.84	3.44	1.04	1.31	108	68
3181826	26	0	0	0			7.66	8.03	4.93	1.07	3.64	1.59	2.6	100	70
3181828	22	9	1	0			7.09	10.38	5.17	2.19	4.15	2.51	2.78	117	71
3181829	24	9	0	1	21.2183		5.05	31	4.15	1.43	3.21	1.57	1.7	114	71
3181830	21	9	0	1	18.1787		6.48	10.23	5.52	0.43	3.51	1.71	1.78	121	70
3181831	25	12	0	0			11.88	11.72	5.77	0.3	3.02	1.69	2	132	82
3181835	25	9	0	0	20.3125		7.25	9.79	5.93	0.98	3.34	1.27	1.26	122	75
3181839	32	16	0	0			5.01	12.05	4.55	0.64	2.66	1.61	1.67	99	62
3181840	29	16	0	0			7.46	15.24	5.43	2.62	3.02	0.8	2.09	128	80
3181842	24	16	0	0			7.69	10.33	4.48	0.75	2.83	1.83	1.94	110	74
3181843	24	15	0	0	19.4771		4.62	10.49	5.46	0.28	2.54	1.65	1.58	117	70
3181844	24	12	0	0			7.35	11.65	5.51	0.91	3.02	0.92	1.32	121	70
3181849	26	16	0	0			12.28	8.79	5.72	1.65	3.78	1.28	2.63	130	83
3181852	26	12	0	0			4.14	9.6	4.81	0.59	2.92	1.64	1.88	130	84
3181854	23	0	0	0			9.08	1.61	5.22	0.73	4.56	1.62	1.48	100	60
3181858	25	12	0	0			10.9	8.87	4.73	0.58	2.27	1.21	1.57	132	80
3181859	26	9	0	0			6.07	12.27	4.99	1.07	4.41	1.56	3.25	100	60
3181861	24	0	0	0			5.84	14.855	5.36	1.06	3.41	1.305	1.875	140	100
3181862	22	6	0	0			9.58	11.72	4.67	0.33	2.8	1.52	1.86	110	70
3181863	21	9	0	1	18.026		8.21	11.59	5.3	1.1	2.1	1.07	1.32	118	74
3181864	25	9	0	0			5.84	10.98	4.4	0.53	2.87	2.12	1.88	121	75
3181868	24	12	0	0			2.81	10.98	6.19	0.76	3.21	1.5	2.2	116	56
3181869	26	9	0	0	22.719		4.05	12.87	5.27	0.64	2.78	1.22	1.85	125	80
3181871	24	12	0	0			5.13	16.3	5.41	1.15	3.94	2.25	2.78	127	75
3181872	25	9	0	1	19.1467		9.21	16.3	5.32	2.5	2.84	0.84	1.98	122	80
3181875	28	9	0	0			5.49	8.67	6.3	0.57	2.49	1.6	1.63	106	72
3181879	26	12	0	0			8.2	11.34	4.46	0.79	4.47	1.75	3.12	108	73
3181883	36	9	1	0			5.46	9.79	5.2	2.16	3.32	1.33	2.42	113	76
3181884	30	12	0	0			5.76	9.47						106	68
3181886	25	12	0	1	23.4019		6.3	18.71	5.01	0.47	2.76	1.57	1.77	106	69
3181889	26	12	0	1	22.1453		2.13	11.34	4.05	0.88	2.89	2	1.93	122	79
3181891	25	16	0	1			6.39	14.7	5.04	0.37	3.59	1.75	2.56	120	80
3181892	28	16	0	0			8.65	9.12						105	71
3181895	38	9	0	0			9.43	14.49	4.18	1.88	3.49	1.15	1.35	120	80
3181898	24	15	0	0			8.79	8.18	4.94	0.61	3.08	1.14	1.68	109	79
3181899	26	9	0	1	17.8506		7.35	13.11	5.21	2.91	3.33	1.35	2.35	116	71
3181900	28	0	0	0			8.78	10.38						110	70
3181905	29	9	0	1	22.7694		9.81	8.99	4.84	0.745	3.9	1.855	2.425	130	80
3181906	28	9	0	0			8.59	11.65	4.66	1.44	4.8	1.56	2.33	109	66
3181908	26	15	0	0			9.39	11.16	5.83	1.42	2.58	1.02	1.82	123	80
3181910	27	16	0	0			7.4	9.03	5.31	0.53	3.55	1.42	1.37	124	78
3181918	23	12	0	0			2.81	14	5.47	0.9	3.2	1.64	2.43	119	79
3181923	26	9	1	0			4.22	10.49	5.04	2.27	3.66	1.14	1.65	128	85
3181924	22	9	0	0			11.2	9.12	5.93	2.05	4.22	2.02	2.33	127	77
3181925	25	0	0	0			1.77	11.22	5.37	0.73	3.04	1.08	1.94	100	60
3181927	25	0	0	0			4.62	9.51	5.3	1.19	3.15	1.48	1.11	110	70
3181928	27	16	0	1	17.6309	65	5.09	11.22	2.38	0.73	3.72	2.02	2.52	100	60
3181929	29	15	0	0			12.87	9.16	5.96	0.43	2.42	1.19	1.37	104	69
3181931	25	6	0	0	16.4366		8.5	11.78	5.1	0.62	3.45	1.53	2.29	109	68
3181932	27	9	0	0			2.98	11.04	5.06	0.35	3.29	1.57	2.22	120	80
3181938	21	12	0	0			6.87	9.83	5.67	0.81	3.17	1.96	0.98	90	60
3181940	30	15	0	0			4.05	10.93	5.07	2.29	3.44	2.32	2.12	114	83
3181941	25	0	0	0			5.93	10.08	9	0.64	3.89	1.38	1.65	120	80
3181942	24	12	0	0	21.6797		5.92	11.16	4.79	0.75	2.62	1.39	1.71	102	55
3181944	32	9	0	1	20.6667		5.45	18.33	6.03	0.76	2	1.07	2.79	117	76
3181945	22	12	1	0	24.5578		5.03	14.7	5.22	0.83	3.87	1.93	2.8	116	80
3181952	27	16	0	1	18.8189		6.37	15.35						107	72
3181953	29	9	0	0			7.37	7.95						118	72
3181954	21	9	0	1	19.5717		6.07	8.46						117	82
3181956	28	9	0	0			5.51	10.18	4.1	1.2	2.97	1.48	1.97	107	68
3181957	23	12	0	1	17.6693		11.8	6.76						119	76
3181958	24	0	0	1	24.1415		4.18	8.38						110	60
3181959	22	12	0	0			10.58	7.25						127	67
3181961	25	9	0	0	17.7734		4.66	10.03	4.68	0.71	2.8	1.24	2.03	120	80
3181966	21	12	0	0			5.57	12.41	7.57	1.06	5.06	1.6	2.14	117	80
3181968	27	12	0	0	27.1111		4.19	10.33	5.2	1.16	4.16	1.95	2.99	119	75
3181969	29	9	0	1	19.9481		9.4	9.2	5.39	0.65	4.11	1.93	2.31	123	80
3181970	26	9	1	1	20.2538		3.39	14.39	5.11	2.63	3.66	1.26	2.26	113	65
3181971	25	12	0	1	19.9481		9.23	11.04	4.14	0.45	2.55	1.34	1.76	115	78
3181974	24	12	0	1	25.1559		6.39	10.54	5.28	0.77	3.46	1.41	2.51	124	78
3181975	25	12	0	0	18.7305		3.82	18.84	4.39	1.34	3.54	1.65	2.44	109	69
3181980	27	9	0	0			5.66	10.13	4.56	0.8	3.7	1.37	2.56	112	70
3181981	28	12	1	0			4.08	13.54	3.59	1.15	3.36	1.15	1.86	110	71
3181982	26	12	0	1	20.3125		5.65	11.16	6.04	0.69	2.36	1.35	1.64	117	70
3181983	26	9	1	0			10.03	8.87	4.43	0.67	4.03	2.18	2.62	120	80
3181985	25	12	0	0			4.74	10.76	4.79	2.19	3.71	1.44	2.53	120	80
3181986	31	9	0	0			5.81	11.22	5.48	0.79	3.16	1.47	2.37	113	78
3181989	26	12	0	0	24.8889		5.88	14.7	5.07	1.44	3.88	1.37	2.21	117	74
3181991	22	9	0	0			6.48	8.63	6.84	0.74	3.07	1.92	1	107	76
3181993	23	15	0	1	19.1478		4.83	10.38	5.77	0.47	3.2	1.86	2.14	100	70
3181995	23	9	0	0			5.62	12.48	4.58	0.79	2.99	1.155	2.29	122	75
3181996	26	10	0	0	19.1406		5.85	10.49	5.23	0.95	3.1	1.49	2.17	110	60
3181997	21	9	1	1	22.6562		2.62	8.87	5.77	1.25	2.77	1.46	1.73	112	65
3181998	25	12	1	1	20.0288		4.76	10.65	5.835	1.865	3.255	1.6	2.025	125	93
3182001	22	0	0	1	22.2222		6.84	10.13	5.02	0.78	2.44	1.07	2.01	100	60
3182004	26	9	0	0			4.6	14	4.93	0.77	2.51	1.5	1.92	127	70
3182005	22	12	0	1	18.8707		10.34	12.27	3.93	0.63	2.98	1.28	2.12	110	71
3182008	28	9	0	0	16.5607		4.35	10.43	5.11	1.07	2.7	1.17	1.95	120	73
3182011	24	9	0	0			3.14	10.33	4.83	1.7	2.41	0.82	1.95	120	70
3182012	29	9	0	0	17.6254		2.25	10.65	4.85	1.05	3.59	1.45	2.74	98	60
3182013	27	9	0	0			4.27	11.46	5.33	1	5.1	1.93	3.76	125	80
3182014	30	12	0	0			5.41	8.29	5.41	0.51	2.73	1.45	1.99	127	80
3182017	23	12	0	0			8.21	9.12	5.18	2.75	3.51	1.01	2.75	117	60
3182020	21	10	0	0	19.5312		4.42	10.93						120	70
3182023	27	12	0	0	21.7784		3.49	10.38	4.36	0.42	2.09	1.37	1.3	90	60
3182026	25	9	0	1	18.7328		3.67	10.28	4.51	0.56	3.02	1.21	2.34	130	80
3182031	23	12	0	1	20.1348		4.69	10.08	5.33	0.68	4.77	2	3.59	109	70
3182034	27	12	0	0	25		4.72	9.16	5.45	1.63	4.31	1	2.36	104	65
3182038	26	12	0	1	28.8415	89	3.47	9.08	5.505	2.86	3.715	1.11	2.565	119	74
3182039	23	12	0	0			6.96	9.185	4.845	2.215	3.715	1.215	2.71	125	80
3182040	22	12	0	0	18.75		5.4	8.1	4.57	1.33	3.8	1.68	2.63	98	68
3182041	23	12	0	1	22.4323		5.97	10.7	5.01	0.42	3.48	2.09	2.55	99	56
3182042	26	12	0	0			7.91	9.38	3.9	0.62	3.74	2.15	2.55	112	73
3182043	25	0	0	0			15.13	10.59	4.53	0.56	3.24	1.69	2.24	100	60
3182046	24	9	0	0			5.11		4.33	0.59	2.63	1.2	1.89	107	72
3182047	30	12	0	0			5.49	9.51	5.22	0.7	4.17	2.1	2.95	106	71
3182048	29	9	0	0			8.52		5.13	0.91	3.92	2.14	2.87	126	77
3182049	20	9	0	0			6.13	11.04	5.05	1.22	3.71	1.35	2.76	130	84
3182051	25	9	1	0	18.3143		4.15	15.13	5.43	2.66	3.94	1.26	3.06	109	73
3182053	20	9	0	0			8.02	9.83	4.83	1.05	3.67	1.32	2.7	110	70
3182061	26	9	0	0			3.9	10.43	5.5	1.81	4.2	1.17	3.16	122	74
3182064	37	9	0	1	19.8141		7.68	12.79	5.34	1.26	2.89	1.12	2.28	110	70
3182065	30	0	0	0			12.09	8.59	4.12	0.8	5.27	1.61	3.16	110	70
3182066	24	0	0	0			8.5	9.08	5.18	2.03	3.57	1.09	2.58	110	70
3182067	34	0	1	0			8.04	11.85	4.05	1.27	4.64	1.18	2.71	120	80
3182068	25	8	0	0	17.5294		6.77	8.95	4.15	1.58	3.74	1.34	2.36	115	61
3182069	24	0	0	0			8.37	11.22	4.19	1.67	4.67	1.51	3.28	120	80
3182070	24	0	0	0			7.8	9.03	4.19	1.12	3.43	1.78	2.04	100	60
3182072	25	0	0	0			7.79	14.7	4.18	0.55	2.55	1.49	1.86	120	80
3182073	24	0	0	0			7.41	9.93	4.03	0.55	3.44	1.62	2.57	130	70
3182075	22	0	1	0			3.74		4.45	0.25	3.4	2.04	2.56	100	60
3182076	22	15	0	0			6.43	10.18	5.06	1.45	4.71	1.57	3.78	119	77
3182077	23	15	0	0			8.71	3.26	3.52	2.56	3.19	1.42	2.24	105	64
3182081	22	0	0	0			3.8	12.05	4.25	0.34	2.73	1.62	1.71	110	75
3182085	27	0	0	0			7.16	10.33	4.93	0.68	3.8	1.81	2.6	120	70
3182086	21	0	0	1	21.0517		4.2		2.99	0.84	2.86	1.07	2.13	120	77
3182087	24	12	0	1	22.0317	79	5.83	16.05	3.07	0.61	3.71	1.56	2.33	110	70
3182088	24	9	0	1	20.5457		8.22	11.72	3.52	0.64	3.89	2.03	2.57	110	70
3182090	24	16	0	1	22.2222		6.17		3.49	0.63	3.71	1.36	3.05	127	77
3182092	25	12	0	0			3.68	14.7	4.1	0.46	3.15	1.89	1.86	111	77
3182093	27	9	0	1	18.4425		4.28	13.45						107	68
3182095	24	12	0	1	21.3382	75	10.6	10.03	4.59	0.66	3.2	1.37	2.11	114	86
3182096	29	0	0	0			5.56	11.34	3.82	0.77	3.89	1.93	2.79	100	60
3182097	27	9	0	1	16.6493		6.02	10.28	4.45	0.44	3.61	1.49	2.67	95	65
3182098	27	12	0	1	24		7.49	9.98	4.25	1.94	3.94	1.28	2.95	100	66
3182103	22	9	0	0			6.57	8.59	5.72	1.59	2.98	1.04	2.22	120	70
3182105	29	9	0	0			11.17	8.95	5.68	1.26	3.72	1	2.77	119	73
3182108	22	0	0	0			8.3	8.21	5	0.47	2.79	1.9	2.09	129	75
3182109	25	9	0	1	19.1001		5.63	9.33	4.54	0.57	3.24	1.55	2.38	128	80
3182110	24	10	0	1	21.6413	69	7.94	8.51	5.59	1.05	3.56	1.24	2.58	90	60
3182111	23	9	0	0			10.06	10.98	4.74	2.22	3.9	1.44	2.9	122	76
3182113	22	12	0	0			7.57	11.4	4.32	1.55	3.73	1.48	2.79	120	80
3182114	24	9	0	1	19.8791		6.81	10.13	4.39	0.45	2.35	1.15	1.67	109	71
3182115	26	16	1	0			4.42	11.46	3.59	0.39	2.61	1.56	1.82	105	63
3182117	22	12	0	0			7.29	10.18	4.78	0.65	3.1	1.08	2.45	110	70
3182119	24	12	0	1	19.1111		5.8	12.95	3.41	0.13	4.59	1.85	3.51	119	78
3182120	26	10	0	0	19.0677		13.42	9.79	3.63	0.46	3	1.43	1.99	120	70
3182121	28	15	0	0			11.54	9.12	5.06	0.33	3.025	1.6	2.025	109	64
3182122	25	16	0	0			7.01	12.27	3.26	0.56	3.48	2.12	2.29	108	70
3182123	23	12	0	1	23.5078		6.06	9.74	4.86	0.61	2.59	1.17	1.53	123	80
3182124	22	12	0	1	16.4366		7.44	9.56	5.45	0.41	3.34	1.76	2.42	115	70
3182126	27	10	0	0	20.9572		7.34	11.78	3.15	0.34	4.31	1.68	3.11	100	60
3182127	26	15	0	1	19.2894		7.46	12.34	4.92	0.18	3.34	1.88	2.36	109	74
3182129	29	15	0	0			4.02	11.65	3.32	2.02	3.24	1.62	1.84	111	74
3182132	30	15	0	0			6.62	10.81	5.02	0.66	3.01	1.04	2.33	127	82
3182133	30	9	0	0			12.83	11.46	4.63	0.73	3.91	1.68	3.07	121	77
3182138	26	9	0	0			9.67	10.18	5.5	0.21	4.75	2.09	3.49	110	70
3182141	28	15	0	0	19.5312		5.47	10.59	4.33	1.31	4.17	1.82	2.96	110	70
3182142	22	16	0	0			5.03	11.34	3.53	0.28	2.42	0.61	2.02	123	77
3182145	22	9	0	1	22.4766		0.48	13.81	3.13	1.68	3.01	0.73	2.34	120	70
3182147	22	12	0	1	21.3382		2.13	10.76	3.94	0.935	3.315	1.16	2.61	127	81
3182151	25	12	1	0			0.93	8.91	3.98	1.27	3.42	0.92	2.43	124	68
3182152	27	9	0	0			2.18	11.59	4.05	1.52	5.02	0.94	3.3	110	72
3182154	28	12	0	1	19.2277		1.65	11.22	4.65	1.06	3.17	1.16	2.01	116	62
3182155	22	0	0	0			1.7	30.2	4.45	0.96	3.37	0.6	2.46	120	70
3182156	23	12	0	0			2.27	10.93	4.88	1.05	3.775	1.215	2.735	113	76
3182157	22	9	0	1	19.1406		2	10.13	2.15	0.61	2.03	0.78	1.48	122	80
3182158	30	9	1	1	22.4766		10.82	12.41	1.27	0.48	3.45	1.07	2.56	117	77
3182161	23	0	0	0			2.59	11.59	2.72	1.39	3.26	1.1	2.43	120	70
3182163	26	0	0	0			1.41	11.46	2.4	1.11	2.37	0.62	1.67	100	65
3182171	33	6	1	0			1.55	6.63	4.17	0.72	2.76	0.61	2.07	110	70
3182172	22	0	0	1	18.7305		1.98	12.05	2.94	0.53	1.99	0.79	1.43	143	93
3182173	27	0	0	1	23.2335		1.59	11.22	6.8	0.75	2.48	1.27	1.82	142	86
3182176	22	9	0	1	18.4911		1.18		2.68	1.04	4.91	1.16	3.67	120	80
3182177	25	0	0	1	21.0962		1.6	10.93	3.87	1.05	3.46	1.07	2.26	110	70
3182178	29	12	0	1	19.1406		4.39	11.99	4.03	0.57	3.58	1.32	2.25	117	80
3182179	26	9	0	0			4.01	11.99	3.74	0.71	3.91	1.33	2.43	100	65
3182180	21	0	0	0			2.33	15.02						129	78
3182181	23	9	0	0			17.09	14.59	5.02	0.19	1.46	0.55	1.04	120	76
3182188	22	12	0	1	19.0443		4.47	11.99	5.99	0.64	3.08	1.27	2.49	120	70
3182189	22	12	0	1	23.0112		1.5	8.18	5.42	0.46	2.45	0.47	1.62	110	70
3182193	23	16	0	1	17.1468		2.61	9.47	4.57	0.76	2.81	0.93	1.71	120	70
3182194	29	9	0	0	31.2213		1.21	8.4	6.1	1.35	3.01	1.15	2.07	106	62
3182195	25	0	0	0			1.4	26.33	7.09	0.64	2.68	0.66	2.07	128	75
3182198	24	9	0	0			1.35	10.7	4.49	0.64	2.87	0.65	2.03	129	80
3182199	24	0	0	1	20.5442		1.12	8.87	6.7	4.58	3.45	0.29	2.47	100	60
3182200	25	12	0	0			5.31	10.81	5.21	1.39	2.63	1.01	1.82	128	80
3182202	24	9	0	1	19.5312		7.58	8.32	5.66	0.55	2.48	0.97	1.9	120	76
3182203	22	12	0	1	18.4265		2.31	9.83	2.98	0.79	3.26	0.72	2.52	105	79
3182206	24	9	0	0	18.6709		0.89	13.63	5.5	0.91	3.71	1.43	2.91	120	70
3182212	29	15	0	0			1.55	12.56	4.72	1.01	4.48	1.64	3.04	108	70
3182216	25	9	0	0			2.13	8.59	5.2	1.01	2.71	0.57	1.93	115	71
3182218	23	15	0	0			1.92	8.91	5.22	0.56	2.78	0.75	1.94	120	80
3182220	31	16	0	0			2.74		5.08	0.45	2.98	1.48	1.73	120	72
3182221	23	12	0	0			0.14	11.65	5.1	2.26	3.95	0.89	2.39	130	80
3182223	28	9	1	1	20.6612		1.13	13.28	5.49	0.53	2.52	1.07	1.37	108	62
3182224	23	12	0	1	16.0156		2.51	25.66	4.75	0.97	4.06	0.84	2.56	115	70
3182226	22	12	0	1	17.2737		1.05	9.51	5.38	1.1	3.03	1.16	2.23	125	77
3182229	23	12	0	1	17.4818		4.07	9.2	5.03	0.5	2.78	0.59	1.87	110	66
3182230	22	12	0	0			2.22	7.61	5.3	3.74	4.07	1.36	2.3	130	70
3182232	23	9	0	1	19.1467		0.85	8.4	5.07	1.95	3.75	1.38	2.84	112	71
3182233	29	12	0	1	22.151		4.08	8.95	4.6	1.69	4.3	0.97	3.01	105	80
3182234	21	9	0	0			7.06	9.6	3.75	0.36	3.57	1.22	2.37	110	80
3182236	24	12	0	1	18.3594		0.47	9.29	3.45	1.05	3.63	1.12	2.38	102	68
3182238	23	9	0	1	19.3359		6.44	7.93	3.955	1.02	3.095	1.31	2.23	120	72
3182241	25	0	0	0			1.54	7.54	5.64	2.65	3.88	0.73	2.33	110	70
3182242	24	9	0	1	22.8928		4.11	9.03	3.98	1.06	4.2	1.05	3.22	102	62
3182243	27	9	0	1	17.2635		0.8	11.53	7.33	0.95	3.94	1.47	2.9	114	72
3182244	22	0	0	1	29.0487		4.6	12.95	4.51	1.63	4.07	1.02	2.99	110	70
3182253	25	0	0	0			2.99	12.87	5.21	1.21	3.78	1.3	2.22	110	80
3182256	27	0	0	0			1.55	19.84	0.34	1.34	4.1	1.06	2.65	100	70
3182259	26	0	0	0			3.12	12.71	3.54	0.87	3.17	1.31	2.39	98	62
3182262	27	0	0	0			4.63	11.34						126	70
3182266	22	0	0	0			3.2	10.87	4.53	1.025	3.045	1.125	2.2	113	68
3182270	25	9	0	1	21.4844		2.01	10.13	2.86	3.13	3.69	1.02	2.63	106	73
3182272	25	9	0	0			2.07	11.1	4.5	2.12	3.47	0.71	1.97	80	50
3182274	28	15	0	0			5.07	9.08	5.27	1.59	3.37	0.97	2.37	102	65
3182275	27	16	0	0			3.8		4.11	1.72	5.57	1.44	2.57	120	80
3182280	28	15	0	0			8.02	9.65	3.08	0.53	2.99	1.13	1.66	115	81
3182281	27	9	1	0			2.16	12.12	3.77	1.03	2.65	0.91	1.82	100	60
3182283	26	12	0	0			6	11.16	5.26	1.06	3.33	1.16	2.3	115	70
3182285	25	15	0	0			1.4	21.54	4.66	0.6	2.51	1.25	1.78	130	83
3182287	23	12	0	1	18.1449	70	10.22	15.82	2.56	0.85	3.83	1.18	2.22	113	79
3182288	23	12	0	1	21.6797		13.38		6.04	2.06	3.64	1.01	2.81	110	67
3182290	22	12	0	1	24.0346		1.16	28.63	1.71	0.95	3.26	0.77	2.32	117	78
3182292	24	9	0	1	26.3465		2.53	13.45	0.89	2.38	4.35	0.73	1.65	131	85
3182293	27	10	0	1	21.2084		20.11	10.18	3.65	1.2	3.84	1.42	2.67	110	70
3182296	25	9	0	0			3.77	13.28	5.09	1.25	3.8	0.9	2.2	99	65
3182297	31	15	0	0			4.8	14	0.84	2.1	6.01	1.39	2.37	105	72
3182298	26	16	0	1	21.6311		5.46	16.42	3.78	0.59	2.64	1.17	1.93	104	62
3182300	25	9	0	1	20.7031		4.82	11.53	4.83	1.37	2.86	0.82	1.96	118	79
3182302	22	9	0	1	21.7778		3.33	15.93	5.15	0.82	3.06	1.08	2.08	122	77
3182303	27	12	0	0			4.96	12.64	6.73	0.29	3.63	1.76	2.5	120	75
3182305	28	19	0	0			4.83		5.5	0.73	3.74	1.7	2.66	107	69
3182306	27	16	0	0			5.29		5.45	0.42	3.74	2.06	2.5	120	80
3182307	27	15	0	0			4.28	12.87	3.58	0.43	2.98	1.39	2.27	127	76
3182309	24	15	0	1	16.4366		5.78	12.71						102	66
3182315	24	12	0	0			8.07	10.33	3.68	0.93	3.28	1.17	2.2	102	61
3182316	22	0	0	1	22.6003		5.78	12.34	5.29	3.81	3.66	0.97	2.55	114	65
3182318	23	9	0	1	21.6713		8.87							102	69
3182319	26	15	0	0	17.6309		7.99	16.3	5.12	1.67	3.76	1.23	2.29	105	66
3182320	25	12	0	1	21.7555		6.02		5.35	1.36	3.51	1.18	2.41	109	76
3182321	25	15	0	1	20.202		5.1	17.05	3.7	0.65	4.27	1.74	3.05	107	71
3182324	23	9	0	0			8.88	9.69	4.34	0.46	4.07	1.24	2.56	123	75
3182325	28	16	0	0			2.64	17.18	4.25	0.65	2.73	1.44	1.87	119	78
3182327	23	9	0	0			4.7	9.51	5.99	1.32	2.36	1.11	1.9	115	76
3182328	23	9	0	1	17.4818		3.65	13.28	2.14	1.7	3.16	1.19	1.71	114	73
3182329	24	12	0	0			4.59	11.59	3.93	0.68	2.79	1.11	1.95	118	81
3182332	24	9	0	0			6.98	10.49	4.43	0.58	2.87	1.12	1.92	112	70
3182334	30	9	0	1	21.0828		4.3	12.27	6.05	0.75	3.63	1.31	2.3	118	77
3182337	24	9	0	0			6.24		3.95	0.42	3.01	1.27	2.16	118	82
3182339	24	12	0	0			3.02	19.72	3.82	1.35	3.38	1.24	2.54	108	65
3182340	26	9	0	0			5.6	10.87	4.15	0.74	3.74	1.57	2.71	122	74
3182341	22	9	0	0			5.16	11.72	4.46	0.59	3.2	1.41	2.16	112	73
3182345	23	15	0	1	22.0703		2.67	15.02	5.2	0.87	2.46	0.93	1.69	134	83
3182347	24	9	0	0			9.75	10.93	4.74	1.46	4.16	1.25	2.4	109	73
3182349	29	9	0	0			5.23	11.53	6.08	0.63	3.46	1.19	2.63	104	65
3182355	25	9	0	1	20.7756		9.61	9.56	5.37	1.28	4.48	1.55	3.05	115	75
3182356	24	9	1	0			6.01	10.49	4.86	0.36	3.47	1.61	2.45	117	78
3182360	24	9	0	1	20.1348		4.85	11.46	4	0.96	2.16	1.01	1.43	103	60
3182363	28	9	0	1	18.7305		3.22	14.7	5.03	1.42	4.34	1.02	3.1	119	82
3182364	25	15	0	1	23.1247		5.72	14.59	5.72	1.33	3.36	1.34	2.11	93	60
3182366	25	12	0	0			4.69	9.74	4.94	0.48	2.83	1.17	2.09	110	72
3182367	29	16	0	0			6.51	9.12	3.34	0.77	3.81	1.79	2.67	104	57
3182368	21	9	0	1	19.7239		5.13	13.81						120	85
3182372	27	12	0	1	22.6326		4.33	15.24	3.61	0.33	2.69	1.44	2.09	116	82
3182373	24	9	0	1	21.573		3.15	13.81	4.14	0.64	4.48	1.75	1.96	116	85
3182376	26	15	0	0			4.45	9.93	3.04	0.44	2.86	1.28	2.17	107	73
3182380	27	9	0	1	24.7676		7.22	14	0.05	1.38	3.85	1.04	2.65	120	80
3182381	26	12	0	0			6.11		5.12	2.09	3.48	1.09	2.06	122	68
3182383	26	16	0	1	19.5965		4.52		3.67	0.45	2.93	1.71	2.1	114	69
3182384	22	9	0	1	23.6244		4.61	10.43	3.4	0.92	2.83	1.51	1.8	114	71
3182385	26	15	0	0			4.95	11.78	6.38	2	4.18	1.25	2.79	108	64
3182388	25	15	0	0			6.4		3.89	1.09	4.08	1.44	2.97	115	71
3182389	23	9	0	0			6.25		4.26	4.12	3.41	1.46	2.28	127	80
3182390	24	9	0	1	17.5294		5.4	9.93	3.45	1.06	2.75	1.18	1.65	102	62
3182396	24	12	0	1			5.87	14.8	6.52	2.24	3.7	1.51	2.11	119	75
3182398	22	9	0	1	19.433		3.74	12.27	4.22	0.81	4.23	1.8	2.56	115	75
3182403	23	9	0	1	17.9418		1.55	11.65	4.61	0.46	3.67	1.86	2.64	104	67
3182404	39	16	0	0	25.8645		9.38	10.93		1.17	4.77	1.39	3.13	130	84
3182405	21	9	0	1	16.2331		2.18	8.59	3.13	1.05	2.69	1.41	1.87	124	79
3182406	26	12	0	1	18.8279		4.48	16.05	2.9	1.96	3.92	1.78	1.67	117	79
3182407	29	9	0	1	21.0198		5.33	10.81	3.2	1.26	3.66	1.29	2.31	106	71
3182408	27	16	0	0			5.86	12.12	4.61	0.94	4.08	1.86	3.03	110	80
3182409	25	12	0	1	21.7193		9.52	11.04	3.28	0.71	3.09	1.46	2.42	117	79
3182412	27	12	1	0			4.95	11.22	3.36	1.05	3.73	1.65	2.56	126	80
3182414	24	16	0	0			6.48	15.7	5.48	0.58	3.05	1.55	2.11	104	71
3182415	23	12	0	1	18.3594		6.08	9.38	4.73	2.01	3	1.14	1.83	105	61
3182416	26	16	0	0			5.54	13.54						106	73
3182418	29	12	0	0	19.5556		9.66	9.9						110	72
3182419	27	12	0	0			6.25	26.71	3.07	0.19	3	1.54	2.29	105	66
3182420	26	15	0	0			3.62	10.13	4.7	0.78	2.67	1.8	1.61	127	80
3182421	28	15	0	0			7.51	9.83	3.77	0.97	3.13	1.4	2.42	113	76
3182423	22	9	0	0	22.6757		7	14						105	72
3182427	23	12	0	1	19.0677		2.35	12.27	5.66	1.45	2.98	1.44	1.99	125	82
3182432	31	19	0	0			6.68	11.1	3.26	0.65	3.19	1.48	1.98	108	76
3182434	26	12	0	0			8.74	9.12	2.66	0.67	2.73	1.2	1.91	112	73
3182435	23	12	0	0			9.33	10.16	4.2	0.93	3.61	1.41	2.76	102	67
3182437	27	16	0	0			9.39	10.7	4.51	0.84	3.78	1.99	2.23	101	60
3182438	26	12	0	0			6.96	10.98	4.01	0.48	2.7	1.12	2.22	105	67
3182439	23	9	0	0			3.88		3.62	1.36	3.27	1.15	2.3	116	76
3182440	24	16	0	0			2.51	19.34	3.62	3.74	4.37	0.87	2.73	108	66
3182441	27	9	0	1	18.8189		4.01	10.28	4.2	0.35	3.9	1.73	2.91	110	69
3182443	26	9	0	1	16.8475		3.36	11.72	3.53	0.26	4.13	2	2.43	120	80
3182447	26	12	0	0	20.061		4.85		2.31	0.37	2.82	1.2	2.07	115	64
3182448	24	16	0	0	15.625		7.74	10.59	3.02	0.47	3.92	1.82	2.66	112	80
3182450	23	15	0	1	19.8141		3.31	14.19	4.13	2.07	3.3	1.66	1.83	112	66
3182452	24	12	0	1	18.2857		3.87		4.14	0.93	4.23	1.39	2.69	96	55
3182453	24	9	1	0			5.27	10.33	3.34	1.23	3.05	1.2	2.08	116	60
3182454	24	12	0	0			7.39	10.49	3.3	1.36	4.31	1.32	3.2	114	80
3182455	24	12	0	0			5.41	10.33	4.14	0.9	2.89	1.38	1.98	109	75
3182456	25	15	0	0			5.63	12.12	4.51	1.07	4.59	1.55	3.16	113	77
3182458	23	15	0	0			3.84	11.85						119	72
3182459	30	9	0	1	19.2894		4.41	28.55						103	65
3182460	28	15	0	0			6.56	13.03	5.04	0.45	2.65	1.35	2.1	110	71
3182462	26	9	1	1			9.33	13.03	5.68	0.9	3.18	1.09	2.57	117	70
3182464	28	9	0	0	21.7193		8.12	10.33	3.19	0.7	3.11	1.81	2.22	120	73
3182466	25	12	0	0			7.96	22.59	4.4	1.75	4.93	1.58	3.22	120	80
3182468	24	9	1	1	19.8791		5.94	10.13	6.06	0.76	3.63	1.57	2.45	117	73
3182470	24	16	0	0			5.34	14.8	3.72	0.46	3.45	1.75	2.31	101	67
3182471	23	12	0	1	18.7305		5.25	10.13	4.91	1.17	3.18	1.13	2.27	102	61
3182473	27	16	0	0			3.85	9.51	4.62	1.5	3.72	1.92	2.34	105	68
3182474	22	12	0	1	18.0802		3.05	12.19	5.4	1.28	4.74	1.63	2.33	122	80
3182477	29	9	1	0			3.92	17.69	3.66	4.45	4.29	1.32	3.05	106	73
3182478	23	9	0	0			7.96	11.28	7	0.61	2.33	1.27	1.55	115	69
3182479	25	12	0	1	17.0529		2.43	37.05	3.43	0.55	2.87	1.43	1.99	101	63
3182480	26	9	0	0			7.48	9.38	3.8	0.64	2.63	1.41	1.98	105	60
3182481	28	9	1	0			2.8	10.43	5.61	0.56	3.83	1.58	2.07	124	74
3182483	27	15	0	0			10.47	10.33	3.85	0.64	2.94	1.64	2.03	114	80
3182484	34	16	0	0			6.27	11.34	4.37	0.97	4.3	1.43	3.3	105	67
3182486	22	9	0	0			3.05	33.71	2.89	5.62	4.72	1.54	2.55	131	87
3182487	23	15	1	1	23.2422		6.76	11.1	2.99	0.63	3.13	1.83	2.16	113	74
3182488	26	12	0	0			5.87	10.87	2.46	0.52	2.34	1.07	1.78	92	60
3182489	25	12	0	0			5.68	19.59	2.63	1.11	3.29	1.82	1.81	110	70
3182490	21	12	0	0			4.91	18.33	1.95	1.74	4.63	1.44	3.55	109	69
3182491	25	12	0	0			6.28	10.03	5.1	0.71	3.62	1.41	2.64	90	60
3182493	26	9	0	1	23.0253		7.62	15.58	1.54	2.25	4.54	1.47	2.92	99	63
3182494	26	9	0	1	18.4911		5.96	18.71	3.08	0.5	3.15	1.64	2.36	117	82
3182497	23	12	0	1	21.3382		7.96	12.19	4.18	0.18	3.03	1.76	2.19	107	72
3182498	25	12	0	1	20.202		4.98	10.54	5.29	1.16	3.52	1.6	2.65	110	66
3182503	23	12	0	1	24.6548		13.37	9.56	5.13	0.89	4.64	2.35	3.27	112	80
3182506	23	12	0	0	15.2344		6.98	9.51	4.92	1.04	3.49	1.55	1.77	117	73
3182507	27	15	0	0			4.98	9.6	3.55	0.57	3.86	2.03	2.61	120	80
3182510	29	15	0	1	18.6667		7.11	11.28						105	67
3182512	29	15	0	0			4.76	14.29	2.22	0.78	3.08	1.79	2.46	114	77
3182514	21	12	0	0	22.4609		6.55	8.07	4.71	2.22	4.59	1.14	3.31	102	63
3182517	24	15	0	0	23.4375		4.73	14.59	2.68	0.66	3.49	1.38	2.11	110	60
3182518	22	12	0	1	19.6311		1.4	9.98	2.84	1.2	3.72	1.39	2.04	113	72
3182519	23	9	0	0			9.18	9.2	3.07	1.26	5.14	1.62	3.88	120	80
3182528	31	16	0	0			9.4	10.38	3.58	1.06	3.51	1.19	2.44	105	72
3182534	23	12	0	0			8.01	10.28						110	70
3182538	31	9	0	0	24.0055		5.15	9.83	4.19	2.28	3.72	1.07	2.67	120	83
3182542	25	15	0	0			3.92	13.81						120	80
3182543	27	9	0	1	21.3675		9.25	12.12	3.855	0.565	3.625	1.755	2.365	90	60
3182545	22	15	0	1	20.0777		4.18		5.29	2.49	6.24	1.83	4.73	130	81
3182547	28	16	0	0			17.61	10.59						130	77
3182555	38	9	0	1	20.8889		14.4	9.69	5.26	0.65	3.7	1.21	2.64	105	69
3182556	22	12	0	0			3.48	10.54			3.04	1.99	2.48	116	80
3182557	21	9	0	1	20.6612		2.18	35.85	4	1.08	3.745	1.4	2.7	90	60
3182558	20	9	0	1	21.0517		5.8	11.04	3.54	0.43	3.15	2.12	2.19	118	75
3182561	28	12	0	0			10.51	9.2	3.68	2.54	3.29	1.51	2.11	99	66
3182562	26	6	0	1	19.5312		3.65	11.65	5.22	1.79	3.91	1.43	2.78	113	71
3182565	29	12	0	0			4.96	10.93	2.3	0.22	2.84	1.37	2.36	120	76
3182566	28	16	0	0			7.63	10.18	4.16	1.57	3.54	1.04	2.49	110	77
3182569	22	12	0	0			8.59	11.72	2.53	1.14	3.39	1.29	2.24	107	65
3182582	29	9	0	0	20.9572		3.92		2.975	2.41	3.32	1.375	2.125	110	66
3182586	24	15	0	0			6.35	13.9	4.16	0.84	3.39	1.42	1.9	107	71
3182590	23	12	0	0			8.2	10.59	4.66	1.32	3.74	1.89	2.23	126	80
3182592	22	9	0	0			3.01	14.39	2.65	1.74	3.71	1.39	1.42	120	78
3182593	21	9	0	1	19.2706		6.81	4.29	2.85	1.18	4.19	1.13	2.2	127	77
3182595	28	12	0	1	29.7442		1.38	7.4	3.9	1.33	4.16	1.13	1.28	123	73
3182596	23	9	0	0			0	5.77	4.47	1.1	3.46	0.87	1.67	128	82
3182597	23	9	0	0			1.45	7.57	2.14	0.95	3.82	0.82	1.9	130	80
3182601	26	9	0	0			5.12	6.5	3.66	2.89	4.58	1.14	2.7	120	75
3182602	26	9	0	0			3.28	7.81	1.5	0.86	3.42	1.46	1.55	114	72
3182605	26	9	0	0			0	5.74	2.64	0.92	3.73	1.32	2.4	109	70
3182607	26	9	1	0	21.2084		2.65	8.95	2.84	1.03	4.5	1.68	2.03	116	74
3182608	24	12	0	1	15.9675		0.7	7.64	2.02	0.66	2.85	0.91	1.13	120	72
3182609	22	12	0	0	19.5717		5.73	9.19	4.05	0.99	4.31	0.93	2.77	110	68
3182612	24	12	0	0			0.06	10.01	4.92	0.83	4.92	1.83	1.8	120	80
3182613	24	9	1	0			3.32		3.68	1.04	3.82	1.25	1.9	120	70
3182619	26	12	0	1	18.9164		3.07	5.29	4.21	1	2.85	1.24	1.42	109	64
3182620	25	12	0	1	20.83		2.49		4.98	0.63	3.24	1.08	2.48	106	74
3182623	24	9	0	0			2.6	4.08	4.87	0.77	4.4	1.2	2.76	130	83
3182625	21	0	0	1	18.9736		7.42	7.84	7.61	1.13	4.35	1.3	2.91	120	70
3182626	28	0	0	0	20.5761		4.79	11.54	3.85	0.84	4.89	1.73	3.36	110	70
3182631	22	0	0	0	19.7239		6.73	10.15	5.4	0.59	3.91	1.6	2.11	100	60
3182634	25	0	0	1	21.9899		7.98	4.33	4.65	0.6	2.86	1.17	1.69	100	70
3182639	23	0	0	1	18.4265		6.39	7.21	4.38	0.76	3.26	1.36	1.88	100	60
3182641	24	0	0	0			6.4	9.36	4.97	1.11	4.03	1.55	2.51	114	65
3182646	23	0	0	0	17.7778		7.08	9.15	4.3	0.64	5.29	2.1	3.45	140	100
3182647	25	0	0	0			3.36	13.39	5.16	2.14	5.89	1.35	4.29	120	72
3182657	26	0	0	0	22.0317		7.84		4.79	1.44	3.48	1.12	2.13	100	60
3182658	33	0	1	0			13.52	8.45	2.33	2.9	5.33	1.16	2.93	110	70
3182661	28	0	0	1	17.1875		13.68	5.86	3.29	1.5	3.59	1.15	2.29	120	75
3182662	29	0	0	1	18.662		12.83	7.95	4.22	0.96	3.94	1.4	2.12	120	81
3182666	30	0	0	0			8.54	4.15	4.14	1.26	4.2	1.28	1.66	102	70
3182667	28	0	0	0	19.2628		3.89	8.02	3.63	0.6	4.82	1.58	2.25	118	61
3182670	23	12	0	1	16.2222	62	6.27	9.27	4.33	0.66	3.01	1.07	1.85	117	70
3182672	23	0	0	1	18.2899		7.69	9.11	4.04	0.51	4.34	2.18	1.47	150	110
3182675	22	0	0	1	17.2879		7.82	7.04	6.45	1.1	3.35	1.8	1.59	120	70
3182679	23	0	0	0	21.1111		20.14	8.95	4.84	1.75	4.05	1.45	2.53	108	62
3182682	24	0	0	0	18.7305		4.6	7.81	4.22	0.88	3.32	1.49	2.04	110	70
3182687	26	0	0	0	19.3821		13.24	13.1	4.38	0.6	3.86	1.68	2.56	100	60
3182690	24	0	0	0			4.91	11.65	1.88	1.16	2.02	1.29	2.61	120	70
3182691	29	0	0	0			0.91	8.79	4.94	1.93	3.64	1.01	2.4	127	70
3182695	30	0	1	1	20.7031		2.6	5.8	5.13	1.72	4.3	2.31	2.73	110	82
3182702	25	0	0	0	20.7756		6.26	10.29	3.57	0.59	3.54	1.4	2.28	127	69
3182714	24	0	0	0	16.9486		5.26		4.21	2.92	6.14	1.59	4.43	100	60
3182719	24	0	0	1	18.2262		4.04	8.16	4.2	1.18	2.95	0.98	2.46	110	70
3182720	27	0	0	0			4.56	6.75	1.75	0.4	1.23	1.14	1.14	100	60
3182727	21	0	0	1	20.83		3.08	11.04	4.76	2.15	4.3	1.27	3.9	128	80
3182729	26	12	0	0	21.0937	72	4.8	5.9	1.93	1.64	1.85	1.87	2.42	124	70
3182735	21	0	0	1	20.0288		9.54	9.15	4.54	1.27	3.38	2.07	2.25	100	60
3182736	21	0	0	0			3.11	8.99	3.59	0.9	4.11	1.79	2.73	90	60
3182737	28	0	0	0			7.49	9.44	5.17	1.01	3.95	1.44	3.36	110	65
3182741	24	0	0	0			10.08	11.48	2.34	0.54	2.64	1.31	2.01	120	60
3182745	24	0	0	1	20.7725		9.6	11.42	4.11	0.57	3.5	1.74	2.79	126	72
3182746	23	0	0	1	22.0317		7.45	8.38	4.78	0.91	3.36	1.46	2.51	118	78
3182748	23	0	0	0	19.025		6.58	21.98	4.92	0.82	3.2	1.46	2.86	90	60
3182750	23	0	0	0	18.3594		0.53	6.02	4.54	0.66	4.01	1.39	1.4	116	73
3182756	25	0	0	0			4.19	6.78	5.22	1.16	5.2	2.34	1.65	110	70
3182764	26	0	0	1	19.0983		4.8	6.05	4.81	1.54	4.76	1.48	1.47	110	70
3182765	24	0	0	0			0	8.79						125	76
3182772	25	0	0	0			4.57	7.81	4.75	1.81	4.85	1.31	2.15	110	80
3182780	29	0	0	0			1.7	8.64	3.94	1.46	4.11	1.35	1.22	105	70
3182781	31	0	0	0			0.65	14.98	4.59	1.48	5.06	1.37	2.39	110	70
3182782	28	0	0	0	22.6409		8.25	6.62	3.95	1.49	4.31	1.47	1.74	122	86
3182795	32	0	0	0			2.71	6.82	4.26	0.57	3.34	1.18	0.9	110	70
